# Supplementary material for: (E)-Methyl 2-({2-eth­oxy-6-[(E)-(hy­droxy­imino)­meth­yl]phen­oxy}meth­yl)-3-phenyl­acrylate
Source: Acta Crystallogr Sect E Struct Rep Online. 2012 Apr 13;68(Pt 5):o1373. doi: 10.1107/S1600536812014596 (PMC3344504; doi:10.1107/S1600536812014596)
Supplement: Supplementary file 2 [file e-68-o1373-Isup2.hkl]

#
# h,k,l, Fc-squared, Fo-squared, sigma(Fo-squared) and status flag
#
data_I
_shelx_title ' OJS24N in P2(1)/n'
_shelx_refln_list_code          4
_shelx_F_calc_maximum      140.54
_exptl_crystal_F_000       752.00
_reflns_d_resolution_high  0.6780
 
loop_
 _symmetry_equiv_pos_as_xyz
 'x, y, z'
 '-x+1/2, y+1/2, -z+1/2'
 '-x, -y, -z'
 'x-1/2, -y-1/2, z-1/2'
 
_cell_length_a     7.4009
_cell_length_b    22.1125
_cell_length_c    11.3681
_cell_angle_alpha  90.000
_cell_angle_beta  103.561
_cell_angle_gamma  90.000
 
_shelx_F_squared_multiplier     1.000
 
loop_
 _refln_index_h
 _refln_index_k
 _refln_index_l
 _refln_F_squared_calc
 _refln_F_squared_meas
 _refln_F_squared_sigma
 _refln_observed_status
   2   0   0       61.37       57.60      0.99 o
   4   0   0      624.16      558.93      7.87 o
   6   0   0       43.40       44.29      2.00 o
   8   0   0       49.63       49.51      4.86 o
  10   0   0        0.89       -0.35      2.75 o
   1   1   0        5.13       -0.28      0.43 o
   2   1   0      836.05      936.07      8.36 o
   3   1   0      643.70      602.93      6.25 o
   4   1   0      146.55      137.58      1.72 o
   5   1   0       61.53       74.62      1.38 o
   6   1   0        3.56        4.32      0.73 o
   7   1   0       97.04       99.14      2.72 o
   8   1   0        1.14       -0.59      1.12 o
   9   1   0        5.21        5.14      1.40 o
  10   1   0        2.92        1.90      1.49 o
   0   2   0     9479.08     4287.57    117.31 o
   1   2   0     6232.39     6071.36     54.88 o
   2   2   0    11852.73    11800.56     99.58 o
   3   2   0      106.35      118.81      1.69 o
   4   2   0        0.47        2.06      0.46 o
   5   2   0       95.42      114.81      1.93 o
   6   2   0      404.57      395.53      5.16 o
   7   2   0      277.96      278.69      5.04 o
   8   2   0      129.67      133.27      3.37 o
   9   2   0        0.30       -0.54      1.23 o
  10   2   0        1.08        0.01      1.43 o
   1   3   0     4379.20     4645.85     48.72 o
   2   3   0     6521.18     6512.35     57.26 o
   3   3   0       19.28       36.48      0.80 o
   4   3   0      220.57      208.66      3.23 o
   5   3   0       29.38       46.09      1.21 o
   6   3   0      423.29      457.05      6.32 o
   7   3   0       10.39       10.91      1.25 o
   8   3   0        3.67        4.38      1.27 o
   9   3   0       57.68       61.37      2.53 o
  10   3   0        0.65       -1.47      1.47 o
   0   4   0      910.52     1176.50     12.70 o
   1   4   0     2159.32     2231.85     19.58 o
   2   4   0      141.72      116.05      1.40 o
   3   4   0        4.61        4.51      0.40 o
   4   4   0      212.74      229.27      2.87 o
   5   4   0       42.21       42.00      1.27 o
   6   4   0        0.04       -0.04      0.95 o
   7   4   0        0.31        0.90      1.00 o
   8   4   0      253.36      244.76      4.85 o
   9   4   0       14.55       17.06      1.67 o
  10   4   0        6.73        7.34      1.76 o
   1   5   0    19752.72    18833.68    154.88 o
   2   5   0      519.59      624.98      5.76 o
   3   5   0       70.46       67.71      1.19 o
   4   5   0     1678.92     1833.31     18.49 o
   5   5   0      219.40      198.01      2.71 o
   6   5   0      611.50      619.94      8.22 o
   7   5   0        7.14        7.17      1.99 o
   8   5   0       18.85       22.17      1.63 o
   9   5   0       25.83       30.85      2.22 o
  10   5   0        0.07       -0.30      1.39 o
   0   6   0     4135.78     4166.17     48.67 o
   1   6   0    11762.13    11941.86     98.07 o
   2   6   0      379.74      456.66      4.65 o
   3   6   0      126.28      178.24      2.34 o
   4   6   0        6.52        3.95      0.57 o
   5   6   0       34.96       40.31      1.16 o
   6   6   0      402.26      432.90      6.22 o
   7   6   0        6.49        8.03      1.28 o
   8   6   0       29.33       30.08      1.77 o
   9   6   0        2.21        1.86      1.33 o
  10   6   0       34.57       38.37      3.70 o
   1   7   0     2171.41     2397.80     19.93 o
   2   7   0     5450.18     5518.09     50.75 o
   3   7   0       55.92       58.54      1.04 o
   4   7   0      991.54     1143.85     11.92 o
   5   7   0      171.84      192.88      2.76 o
   6   7   0       33.68       32.64      1.44 o
   7   7   0        0.02       -0.45      1.02 o
   8   7   0       10.74        9.96      1.39 o
   9   7   0        5.31        1.07      1.26 o
  10   7   0        7.94        9.18      2.77 o
   0   8   0      367.38      350.43      5.39 o
   1   8   0     1625.27     1683.00     15.05 o
   2   8   0     1095.35     1150.64     11.87 o
   3   8   0       69.30       84.36      1.37 o
   4   8   0       39.62       58.93      1.23 o
   5   8   0      655.78      658.67      8.29 o
   6   8   0      542.98      505.11      7.90 o
   7   8   0      153.85      147.32      4.62 o
   8   8   0       45.30       45.64      2.14 o
   9   8   0        0.54       -0.97      1.24 o
  10   8   0        1.52        0.91      1.63 o
   1   9   0        1.13        0.12      0.59 o
   2   9   0      420.29      565.04      6.73 o
   3   9   0     1691.56     1854.40     18.11 o
   4   9   0       57.82       48.98      1.18 o
   5   9   0       92.51       88.29      1.90 o
   6   9   0       47.65       44.62      2.13 o
   7   9   0       41.23       43.88      1.98 o
   8   9   0       70.41       69.31      2.50 o
   9   9   0        0.00        0.70      1.26 o
  10   9   0        9.39        8.47      1.92 o
   0  10   0     1172.69     1387.80     18.97 o
   1  10   0      495.82      480.93      5.49 o
   2  10   0     2052.86     2182.99     23.70 o
   3  10   0       53.76       51.78      1.27 o
   4  10   0      264.74      271.68      3.53 o
   5  10   0     1249.38     1202.22     13.77 o
   6  10   0        0.43        0.80      0.98 o
   7  10   0       64.53       58.79      2.23 o
   8  10   0       20.27       18.76      1.61 o
   9  10   0       25.27       20.52      1.74 o
  10  10   0       14.92       14.05      4.92 o
   1  11   0      252.63      296.38      3.77 o
   2  11   0     1751.99     1807.31     18.42 o
   3  11   0      404.25      440.93      5.20 o
   4  11   0        0.27        2.49      0.64 o
   5  11   0       23.29       29.14      1.29 o
   6  11   0       28.77       28.26      1.38 o
   7  11   0        4.39        8.30      1.30 o
   8  11   0       80.41       83.64      3.34 o
   9  11   0        3.33        5.09      2.65 o
   0  12   0      564.55      689.26     10.21 o
   1  12   0       96.69      113.30      2.02 o
   2  12   0     2328.42     2474.04     24.99 o
   3  12   0      146.99      147.97      2.89 o
   4  12   0      255.55      250.91      4.19 o
   5  12   0      164.85      154.12      2.87 o
   6  12   0       79.83       83.73      2.26 o
   7  12   0       32.80       26.55      1.72 o
   8  12   0       19.60       19.69      2.08 o
   9  12   0       32.14       34.99      2.55 o
   1  13   0      607.28      628.52      7.18 o
   2  13   0     1476.75     1565.75     16.27 o
   3  13   0      686.70      670.32      9.11 o
   4  13   0      161.15      161.78      3.51 o
   5  13   0       60.46       55.97      2.04 o
   6  13   0       15.30       17.63      1.51 o
   7  13   0        4.04        4.39      1.32 o
   8  13   0       30.23       31.29      1.95 o
   9  13   0       34.15       36.45      2.54 o
   0  14   0      797.02      756.55     12.94 o
   1  14   0       59.14       68.26      1.67 o
   2  14   0      303.36      313.65      4.19 o
   3  14   0      191.05      189.82      3.65 o
   4  14   0      993.80      987.73     13.59 o
   5  14   0      235.27      227.28      4.24 o
   6  14   0       11.56       10.39      1.40 o
   7  14   0        3.92        3.41      1.31 o
   8  14   0        0.95       -0.20      1.89 o
   9  14   0        2.80        2.19      1.69 o
   1  15   0      277.28      286.38      4.00 o
   2  15   0       57.39       69.91      1.79 o
   3  15   0      192.57      188.48      3.34 o
   4  15   0      987.02      947.79     14.36 o
   5  15   0        0.48        0.70      1.17 o
   6  15   0       36.51       30.71      2.06 o
   7  15   0       57.86       55.88      2.52 o
   8  15   0        0.00        1.32      1.33 o
   9  15   0        4.46        5.35      2.41 o
   0  16   0      175.52      196.71      4.81 o
   1  16   0       53.25       55.30      1.68 o
   2  16   0       25.42       24.51      1.53 o
   3  16   0      393.73      345.92      6.49 o
   4  16   0       41.85       51.63      3.94 o
   5  16   0       94.28       77.62      2.86 o
   6  16   0       43.73       44.62      2.29 o
   7  16   0        3.56        1.62      1.17 o
   8  16   0        0.16       -1.00      1.36 o
   9  16   0        2.86        2.35      2.66 o
   1  17   0      218.42      212.18      3.65 o
   2  17   0        0.08        0.53      0.94 o
   3  17   0        0.06       -1.22      1.22 o
   4  17   0        1.10       -0.38      1.28 o
   5  17   0       87.87       85.31      4.00 o
   6  17   0       20.98       22.62      2.18 o
   7  17   0        8.61       13.81      1.50 o
   8  17   0       18.65       22.21      2.00 o
   9  17   0        0.08        3.39      5.10 o
   0  18   0        1.35        1.28      1.33 o
   1  18   0       34.18       35.63      1.71 o
   2  18   0       20.82       23.43      1.55 o
   3  18   0       83.85       97.26      3.29 o
   4  18   0      408.00      404.57      7.64 o
   5  18   0       57.54       53.33      2.88 o
   6  18   0        5.28        8.63      1.63 o
   7  18   0        0.06       -1.17      1.17 o
   8  18   0        0.00       -0.04      1.49 o
   1  19   0      297.29      268.21      4.48 o
   2  19   0      260.50      250.96      6.13 o
   3  19   0      525.80      511.50      9.12 o
   4  19   0        5.41        6.91      1.63 o
   5  19   0        1.05        1.04      2.08 o
   6  19   0        6.98        6.15      1.58 o
   7  19   0       29.03       28.22      2.24 o
   8  19   0        8.93        6.78      1.75 o
   0  20   0        0.04       -1.35      1.45 o
   1  20   0        2.80        5.65      1.35 o
   2  20   0        6.80        6.36      1.52 o
   3  20   0      342.34      336.88      6.93 o
   4  20   0       71.13       62.39      2.90 o
   5  20   0       29.55       31.18      2.21 o
   6  20   0        0.61        0.36      1.51 o
   7  20   0       19.23       15.51      2.00 o
   8  20   0        0.99       -0.60      1.62 o
   1  21   0        8.49       10.23      1.43 o
   2  21   0      142.48      144.66      4.59 o
   3  21   0      513.40      493.97      9.34 o
   4  21   0      102.48      101.18      3.75 o
   5  21   0       10.12       13.85      1.95 o
   6  21   0        0.73        2.00      2.09 o
   7  21   0       44.96       50.17      2.86 o
   8  21   0        6.24        4.74      1.86 o
   0  22   0       80.51       70.06      4.12 o
   1  22   0        5.56        2.24      1.40 o
   2  22   0       19.83       26.00      2.25 o
   3  22   0       31.56       28.13      2.65 o
   4  22   0        8.47        9.42      1.90 o
   5  22   0       21.19       27.83      2.34 o
   6  22   0       14.62       18.09      2.14 o
   7  22   0       33.44       34.88      2.63 o
   1  23   0        0.10       -1.32      1.32 o
   2  23   0      103.50      107.29      3.83 o
   3  23   0        0.07        1.52      1.67 o
   4  23   0       12.50       13.79      2.43 o
   5  23   0       10.60        9.18      2.70 o
   6  23   0        5.98        4.69      1.83 o
   7  23   0        2.46       -1.75      1.75 o
   0  24   0        0.50        2.72      2.09 o
   1  24   0       32.56       34.67      2.77 o
   2  24   0       12.16       24.59      2.27 o
   3  24   0        4.62        4.48      1.83 o
   4  24   0       15.12       17.90      2.65 o
   5  24   0        1.66       -1.23      1.77 o
   6  24   0        4.56        2.62      2.79 o
   7  24   0        0.32        3.01      1.93 o
   1  25   0        3.92        5.98      2.78 o
   2  25   0       42.41       46.01      3.27 o
   3  25   0       33.15       25.92      2.48 o
   4  25   0        1.91        0.16      2.97 o
   5  25   0        8.20        3.19      2.49 o
   6  25   0        3.59        2.09      1.99 o
   0  26   0        0.29       -1.05      2.71 o
   1  26   0       48.40       43.67      3.17 o
   2  26   0       97.44       91.15      4.43 o
   3  26   0        6.40        4.38      2.14 o
   4  26   0        5.67        3.71      2.00 o
   5  26   0        6.13        7.01      2.19 o
   6  26   0        0.30        2.02      2.01 o
   1  27   0       57.59       68.70      4.76 o
   2  27   0      101.11      100.96      4.80 o
   3  27   0       44.48       52.62      5.45 o
   4  27   0        1.50        1.49      2.20 o
   5  27   0        8.00        9.37      2.36 o
   0  28   0        8.63       10.28      4.32 o
   1  28   0      106.11      109.74      6.21 o
   2  28   0        0.01        1.00      2.15 o
   3  28   0        6.58       10.09      2.45 o
   4  28   0        7.93        9.97      2.76 o
   5  28   0        4.22        3.97      2.42 o
   1  29   0        3.79        3.48      5.67 o
   2  29   0       16.35       18.99      4.12 o
   3  29   0        3.50        7.96      3.09 o
   4  29   0        9.54       12.68      2.83 o
   0  30   0       40.99       39.02      5.95 o
   1  30   0        3.74        5.78      3.14 o
   2  30   0        1.92        3.31      2.89 o
   3  30   0       18.69       21.52      5.10 o
   4  30   0        0.10        3.59      3.54 o
   1  31   0       41.41       37.36      4.32 o
   2  31   0        0.73        3.78      3.07 o
   0  32   0       31.34       27.44      6.46 o
   1  32   0       96.93      104.70      6.67 o
   2  32   0        3.51        4.48      4.53 o
  -9   0   1        1.06        2.79      1.73 o
  -7   0   1        0.34       -1.54      1.54 o
  -5   0   1      511.84      516.38      8.59 o
  -3   0   1      230.36      248.83      4.17 o
  -1   0   1    10114.58     9787.25     95.56 o
   1   0   1       86.17       41.99      0.84 o
   3   0   1      519.26      488.16      8.01 o
   5   0   1        4.74        1.93      0.65 o
   7   0   1       18.41       17.38      2.05 o
   9   0   1       15.57       20.18      7.70 o
 -10   1   1       24.06       25.43      1.99 o
  -9   1   1       15.42       13.50      1.55 o
  -8   1   1       12.01       11.25      1.33 o
  -7   1   1      225.18      215.36      4.10 o
  -6   1   1      242.99      256.77      3.55 o
  -5   1   1        3.98        7.11      0.61 o
  -4   1   1        7.18        8.74      0.43 o
  -3   1   1     1027.76     1155.71     10.80 o
  -2   1   1    10732.19    11168.79    114.58 o
  -1   1   1       54.86       73.80      0.98 o
   0   1   1      105.90       52.83      2.09 o
   1   1   1     1059.89     1136.57     10.08 o
   2   1   1     1950.33     1886.44     15.75 o
   3   1   1      561.31      649.81      7.36 o
   4   1   1      174.09      178.50      2.39 o
   5   1   1       60.27       59.81      1.35 o
   6   1   1       22.50       22.21      1.21 o
   7   1   1        6.13        5.74      1.85 o
   8   1   1        2.53        3.05      1.27 o
   9   1   1        5.49        3.20      1.55 o
  10   1   1       28.92       28.35      2.40 o
 -10   2   1       14.73       18.71      2.34 o
  -9   2   1        4.61        4.59      1.28 o
  -8   2   1       49.77       50.44      2.11 o
  -7   2   1       31.85       32.81      1.67 o
  -6   2   1      136.97      123.54      2.15 o
  -5   2   1      206.57      192.65      2.45 o
  -4   2   1      100.81      124.58      1.67 o
  -3   2   1       44.74       50.77      0.91 o
  -2   2   1    14974.89    14897.33    194.52 o
  -1   2   1       87.62       87.60      1.12 o
   0   2   1     1526.80     1525.05     24.68 o
   1   2   1      467.20      423.01      3.95 o
   2   2   1      976.36     1092.04      9.77 o
   3   2   1     1373.32     1525.07     14.39 o
   4   2   1     2053.96     2071.07     19.46 o
   5   2   1      147.25      156.27      3.74 o
   6   2   1       39.61       42.87      1.58 o
   7   2   1       57.74       54.14      2.20 o
   8   2   1        4.60        4.46      1.33 o
   9   2   1        4.82        1.55      1.39 o
  10   2   1       13.72       16.21      1.95 o
 -10   3   1       18.89       20.69      2.59 o
  -9   3   1        0.01       -1.15      1.15 o
  -8   3   1       78.60       82.47      2.58 o
  -7   3   1      983.05      987.83     13.91 o
  -6   3   1      216.28      205.18      3.03 o
  -5   3   1       22.48       28.16      0.79 o
  -4   3   1      137.55      153.07      2.09 o
  -3   3   1        0.22        0.99      0.26 o
  -2   3   1     7944.15     7897.48     92.15 o
  -1   3   1       46.41       34.16      0.47 o
   0   3   1      665.93      725.00      5.61 o
   1   3   1     1443.59     1389.10     12.31 o
   2   3   1      217.52      287.88      3.04 o
   3   3   1      514.09      584.92      5.86 o
   4   3   1     2194.08     2351.82     22.04 o
   5   3   1       28.79       36.63      1.15 o
   6   3   1        2.11        0.44      1.20 o
   7   3   1        7.15        9.04      1.28 o
   8   3   1       33.84       37.24      2.02 o
   9   3   1       24.83       23.40      2.77 o
  10   3   1        0.69       -0.84      1.51 o
 -10   4   1        0.04       -1.32      1.54 o
  -9   4   1       14.61       14.75      1.49 o
  -8   4   1       16.50       17.05      1.45 o
  -7   4   1       48.66       49.48      1.88 o
  -6   4   1        1.96        0.77      0.58 o
  -5   4   1       73.47       78.04      1.45 o
  -4   4   1     1335.12     1533.06     16.63 o
  -3   4   1       96.52       98.77      1.50 o
  -2   4   1     1674.11     1762.10     17.89 o
  -1   4   1     7315.23     7423.15     64.75 o
   0   4   1     1597.83     1614.21     12.83 o
   1   4   1        4.61       -0.03      0.26 o
   2   4   1      473.80      528.09      5.64 o
   3   4   1      500.09      496.14      4.78 o
   4   4   1     2096.87     2253.88     21.17 o
   5   4   1       74.08       80.00      1.63 o
   6   4   1      304.36      296.74      4.66 o
   7   4   1       13.43        9.17      1.31 o
   8   4   1      122.14      118.02      3.32 o
   9   4   1        1.51        2.35      1.38 o
  10   4   1       32.66       34.42      2.33 o
 -10   5   1        1.40        0.84      1.67 o
  -9   5   1        1.55        0.58      1.28 o
  -8   5   1       37.35       40.09      1.86 o
  -7   5   1       47.31       56.06      1.69 o
  -6   5   1      618.39      608.51      7.92 o
  -5   5   1        0.86        3.04      0.48 o
  -4   5   1      105.88      103.12      1.73 o
  -3   5   1       76.41       54.45      1.07 o
  -2   5   1      212.04      243.63      2.80 o
  -1   5   1     1596.48     1788.27     15.81 o
   0   5   1       91.18      127.71      1.42 o
   1   5   1     4303.40     4331.74     35.76 o
   2   5   1      401.37      388.52      4.34 o
   3   5   1      191.95      236.36      2.74 o
   4   5   1      475.76      538.51      5.60 o
   5   5   1      220.06      252.25      3.38 o
   6   5   1        5.68        4.55      1.52 o
   7   5   1      151.45      148.12      3.53 o
   8   5   1        0.06       -1.18      1.18 o
   9   5   1        7.12        6.08      1.52 o
  10   5   1        7.99       13.04      1.87 o
 -10   6   1       20.83       20.47      2.09 o
  -9   6   1        5.89        5.78      1.30 o
  -8   6   1       16.65       17.31      1.42 o
  -7   6   1        0.02        1.33      0.73 o
  -6   6   1      146.75      154.79      2.73 o
  -5   6   1       49.98       50.76      1.16 o
  -4   6   1     2430.22     2504.36     25.02 o
  -3   6   1       78.81      109.43      1.59 o
  -2   6   1       76.02       60.09      1.05 o
  -1   6   1     7257.87     7439.79     60.86 o
   0   6   1        2.23       -0.37      0.37 o
   1   6   1     4180.69     4124.90     34.11 o
   2   6   1     1155.19     1186.41     11.29 o
   3   6   1      111.09      103.96      1.56 o
   4   6   1      365.82      386.64      4.30 o
   5   6   1      195.72      200.67      3.48 o
   6   6   1      663.46      648.79      8.76 o
   7   6   1      267.22      277.65      5.28 o
   8   6   1        7.78       12.04      1.53 o
   9   6   1       60.67       66.56      3.25 o
  10   6   1       13.71       10.02      1.78 o
 -10   7   1        6.56        5.08      1.63 o
  -9   7   1        3.75        3.24      1.29 o
  -8   7   1       22.56       24.10      1.52 o
  -7   7   1       37.26       28.06      1.24 o
  -6   7   1        4.46        3.32      0.90 o
  -5   7   1      344.16      345.72      4.15 o
  -4   7   1      102.88       93.77      2.62 o
  -3   7   1      586.77      653.38      6.98 o
  -2   7   1     1922.55     2112.42     19.77 o
  -1   7   1        7.60        8.92      0.66 o
   0   7   1     1197.94     1265.33     10.82 o
   1   7   1     4815.54     5464.60     47.45 o
   2   7   1     2792.60     2957.68     27.33 o
   3   7   1      348.51      379.14      4.15 o
   4   7   1        9.19        9.28      0.90 o
   5   7   1        5.52        6.42      0.73 o
   6   7   1      162.46      142.59      3.34 o
   7   7   1       81.03       81.68      2.94 o
   8   7   1       29.88       28.47      1.88 o
   9   7   1        8.27        8.42      1.56 o
  10   7   1        0.85        0.23      1.51 o
 -10   8   1        1.57       -1.94      2.38 o
  -9   8   1      130.03      138.81      4.26 o
  -8   8   1       17.32       17.37      1.73 o
  -7   8   1        4.97        5.57      0.96 o
  -6   8   1     1142.17     1128.43     13.98 o
  -5   8   1      163.80      179.68      2.87 o
  -4   8   1      601.42      667.91      7.26 o
  -3   8   1      167.00      185.50      2.49 o
  -2   8   1        5.11       13.30      1.16 o
  -1   8   1      869.40      894.53      8.57 o
   0   8   1       72.93       57.18      1.13 o
   1   8   1        4.89        0.95      0.44 o
   2   8   1      571.55      636.56      7.59 o
   3   8   1     2085.00     2138.73     18.96 o
   4   8   1      177.78      187.74      2.75 o
   5   8   1       29.07       27.95      1.31 o
   6   8   1        6.02        3.80      1.12 o
   7   8   1       40.88       47.94      2.48 o
   8   8   1       95.36       99.67      6.31 o
   9   8   1        3.68        3.08      1.45 o
  10   8   1        9.67        8.33      2.37 o
 -10   9   1        2.69        3.00      2.67 o
  -9   9   1       14.34       16.25      1.86 o
  -8   9   1        3.34        2.63      1.06 o
  -7   9   1        5.49        6.98      1.02 o
  -6   9   1       92.41       79.82      1.99 o
  -5   9   1       60.86       76.26      1.54 o
  -4   9   1       32.36       41.72      1.12 o
  -3   9   1     1099.59     1116.04     11.64 o
  -2   9   1      241.66      199.37      2.70 o
  -1   9   1     1957.37     2188.99     21.96 o
   0   9   1     1274.46     1263.81     12.22 o
   1   9   1      650.62      678.03      7.37 o
   2   9   1     4049.13     4501.02     48.37 o
   3   9   1      334.84      343.89      4.15 o
   4   9   1       58.65       59.60      1.44 o
   5   9   1      260.84      260.85      3.95 o
   6   9   1       20.21       24.46      1.79 o
   7   9   1       45.96       40.41      2.36 o
   8   9   1        2.74        2.81      1.35 o
   9   9   1       16.42       17.98      1.84 o
  10   9   1        3.56        5.18      4.44 o
 -10  10   1       21.82       13.71      3.45 o
  -9  10   1       23.12       30.97      2.16 o
  -8  10   1        3.02        2.63      1.04 o
  -7  10   1        4.73        6.00      1.29 o
  -6  10   1      144.74      150.86      2.82 o
  -5  10   1      648.51      607.27      6.76 o
  -4  10   1       66.68       70.22      1.50 o
  -3  10   1       52.81       62.01      1.27 o
  -2  10   1     1945.34     2117.30     22.99 o
  -1  10   1        2.08        4.00      1.57 o
   0  10   1      457.17      538.49      6.25 o
   1  10   1      375.12      340.35      4.16 o
   2  10   1       52.45       46.22      2.19 o
   3  10   1        0.02        0.10      0.42 o
   4  10   1       38.43       43.64      1.32 o
   5  10   1       80.33       77.57      3.16 o
   6  10   1      118.98      126.27      3.70 o
   7  10   1        6.34        5.71      1.36 o
   8  10   1        5.91        5.19      1.44 o
   9  10   1        6.72        5.24      1.78 o
 -10  11   1        6.65        0.78      4.22 o
  -9  11   1        3.83        3.72      1.42 o
  -8  11   1       15.25       16.31      1.44 o
  -7  11   1        2.52        1.86      1.01 o
  -6  11   1        1.44        2.89      0.72 o
  -5  11   1      242.92      238.22      3.63 o
  -4  11   1        6.96        6.99      0.73 o
  -3  11   1      629.38      639.02      8.25 o
  -2  11   1     1002.07      985.97     18.71 o
  -1  11   1       56.78       56.18      1.36 o
   0  11   1     1413.44     1656.44     15.94 o
   1  11   1      811.26      908.98      9.77 o
   2  11   1      138.69      166.90      2.81 o
   3  11   1      126.00      120.16      2.28 o
   4  11   1       29.24       45.48      1.52 o
   5  11   1      250.35      242.36      3.88 o
   6  11   1       31.49       39.32      1.98 o
   7  11   1       69.17       76.50      2.75 o
   8  11   1       75.60       82.04      3.02 o
   9  11   1        6.93       12.90      2.14 o
  -9  12   1       13.50       12.05      1.83 o
  -8  12   1        1.78        2.27      1.49 o
  -7  12   1       42.54       34.66      1.70 o
  -6  12   1      168.22      162.70      3.55 o
  -5  12   1       11.97        9.95      1.51 o
  -4  12   1      128.02      127.07      2.69 o
  -3  12   1       19.51       27.80      1.21 o
  -2  12   1      352.50      344.38      4.30 o
  -1  12   1      593.84      620.79      7.01 o
   0  12   1       77.84       92.03      2.52 o
   1  12   1       99.08       87.53      1.79 o
   2  12   1      482.25      512.52      6.02 o
   3  12   1       70.95       70.78      1.82 o
   4  12   1       15.90       20.97      1.17 o
   5  12   1      448.60      423.61      6.49 o
   6  12   1       82.26       71.89      2.64 o
   7  12   1       11.58       11.06      1.59 o
   8  12   1        4.82        4.08      1.48 o
   9  12   1       18.51       24.01      2.02 o
  -9  13   1        0.22        0.17      1.35 o
  -8  13   1        0.74        0.68      1.09 o
  -7  13   1       12.76       14.21      1.35 o
  -6  13   1        7.35        6.89      1.17 o
  -5  13   1      140.15      142.04      2.76 o
  -4  13   1       41.71       50.68      1.83 o
  -3  13   1      492.34      537.71     10.60 o
  -2  13   1       26.64       28.42      1.24 o
  -1  13   1       83.16       99.66      2.37 o
   0  13   1      628.38      663.60      7.54 o
   1  13   1      243.36      270.06      3.71 o
   2  13   1       46.22       51.58      1.71 o
   3  13   1       31.78       33.45      1.36 o
   4  13   1       13.02       13.86      1.09 o
   5  13   1       42.04       43.58      2.65 o
   6  13   1       40.19       46.52      1.93 o
   7  13   1       43.33       47.91      2.33 o
   8  13   1       20.03       22.02      2.70 o
   9  13   1       19.94       21.23      2.14 o
  -9  14   1       52.91       56.39      4.80 o
  -8  14   1        3.73        5.22      1.25 o
  -7  14   1        3.19        2.42      1.16 o
  -6  14   1        1.38        1.02      1.09 o
  -5  14   1      271.03      255.91      5.18 o
  -4  14   1      160.49      184.87      4.21 o
  -3  14   1      285.47      265.35      4.43 o
  -2  14   1      570.77      607.83      7.04 o
  -1  14   1       36.46       23.11      1.19 o
   0  14   1      387.09      365.29      5.05 o
   1  14   1      145.34      188.35      2.98 o
   2  14   1       97.26      103.09      2.10 o
   3  14   1        5.58        5.16      1.12 o
   4  14   1      293.22      286.05      4.93 o
   5  14   1       90.16       82.89      2.51 o
   6  14   1        0.06       -0.61      1.06 o
   7  14   1        7.26        7.64      1.58 o
   8  14   1       14.59       15.29      1.81 o
   9  14   1        1.63        1.30      1.48 o
  -9  15   1       10.93       14.42      3.59 o
  -8  15   1        6.97       11.41      1.47 o
  -7  15   1       57.92       52.56      2.02 o
  -6  15   1       27.53       27.01      1.74 o
  -5  15   1       18.51       17.68      3.85 o
  -4  15   1     1350.55     1313.73     17.47 o
  -3  15   1       48.98       60.92      1.99 o
  -2  15   1        9.82       13.36      1.00 o
  -1  15   1       37.51       26.31      1.23 o
   0  15   1      204.84      196.32      3.77 o
   1  15   1      191.07      183.36      3.67 o
   2  15   1       47.14       62.12      1.72 o
   3  15   1        1.28        0.63      0.82 o
   4  15   1        0.00       -0.70      1.02 o
   5  15   1       24.94       24.29      1.80 o
   6  15   1       80.02       81.38      3.17 o
   7  15   1       34.03       34.15      3.32 o
   8  15   1       50.89       61.36      2.86 o
   9  15   1        0.35        3.11      1.91 o
  -9  16   1        0.57       -0.35      2.97 o
  -8  16   1        8.48        9.12      1.48 o
  -7  16   1       43.37       46.54      1.93 o
  -6  16   1        4.81        3.96      1.32 o
  -5  16   1       49.19       41.41      2.52 o
  -4  16   1      298.55      299.61      6.02 o
  -3  16   1      626.93      647.76      9.31 o
  -2  16   1      710.80      732.87      9.17 o
  -1  16   1       48.16       60.43      1.75 o
   0  16   1        8.31        6.48      0.94 o
   1  16   1      435.25      396.83      5.59 o
   2  16   1       40.53       46.57      1.56 o
   3  16   1       27.37       26.19      1.96 o
   4  16   1       14.59       18.13      1.95 o
   5  16   1        0.09       -0.54      1.22 o
   6  16   1       39.67       40.57      2.28 o
   7  16   1        0.30       -0.64      1.40 o
   8  16   1       20.64       23.60      2.14 o
   9  16   1        0.95       -0.72      2.32 o
  -9  17   1       12.01       10.86      3.76 o
  -8  17   1        1.93       -0.46      1.34 o
  -7  17   1        4.38        3.83      1.40 o
  -6  17   1       69.92       64.60      2.61 o
  -5  17   1       62.15       56.55      2.90 o
  -4  17   1       58.57       65.84      3.03 o
  -3  17   1     1413.50     1336.98     19.50 o
  -2  17   1        9.99       14.43      1.34 o
  -1  17   1      164.40      134.24      3.43 o
   0  17   1      849.60      850.47     10.46 o
   1  17   1        8.73       12.06      1.12 o
   2  17   1       13.32       13.66      1.15 o
   3  17   1       67.88       71.78      2.96 o
   4  17   1        9.94       12.58      1.50 o
   5  17   1        1.70        1.97      1.35 o
   6  17   1        5.93        5.14      1.57 o
   7  17   1       50.40       54.69      2.72 o
   8  17   1       10.35        9.05      2.54 o
  -8  18   1        2.93        5.13      1.83 o
  -7  18   1        0.30        1.77      1.37 o
  -6  18   1       10.38        5.04      1.45 o
  -5  18   1       24.31       19.88      2.16 o
  -4  18   1       43.06       38.19      2.32 o
  -3  18   1        3.56        9.30      3.55 o
  -2  18   1      209.86      205.71      4.04 o
  -1  18   1       36.80       38.76      1.62 o
   0  18   1      576.75      571.45      7.63 o
   1  18   1       29.36       22.81      1.37 o
   2  18   1        0.02       -1.00      1.00 o
   3  18   1       63.58       73.39      2.93 o
   4  18   1       33.41       29.90      2.04 o
   5  18   1       37.79       43.22      2.99 o
   6  18   1       26.10       30.75      2.17 o
   7  18   1        0.77        3.45      1.84 o
   8  18   1        0.01       -1.23      1.54 o
  -8  19   1       19.08       15.47      2.27 o
  -7  19   1        3.96        4.81      1.58 o
  -6  19   1        1.68       -0.94      1.37 o
  -5  19   1        7.78        3.47      1.70 o
  -4  19   1      159.31      154.41      6.04 o
  -3  19   1       24.01       24.11      2.06 o
  -2  19   1      222.56      226.02      5.14 o
  -1  19   1        1.10       -0.30      0.93 o
   0  19   1        5.13       11.17      1.35 o
   1  19   1        8.42       13.70      1.57 o
   2  19   1      119.38      126.06      3.73 o
   3  19   1        0.03        0.31      1.72 o
   4  19   1      138.93      124.35      3.39 o
   5  19   1        0.02        0.28      1.42 o
   6  19   1        4.35        2.48      1.59 o
   7  19   1       11.91       10.23      2.40 o
   8  19   1        8.37       10.90      2.30 o
  -8  20   1       12.65        9.32      3.15 o
  -7  20   1        0.04       -0.14      1.45 o
  -6  20   1        0.32        0.49      1.42 o
  -5  20   1        9.78       15.77      2.51 o
  -4  20   1        1.23        3.53      2.14 o
  -3  20   1        3.78        6.65      1.68 o
  -2  20   1       82.76       83.31      3.16 o
  -1  20   1      100.63       96.28      2.85 o
   0  20   1      160.66      166.40      3.80 o
   1  20   1      277.10      267.11      5.01 o
   2  20   1      213.25      205.38      5.02 o
   3  20   1       79.53       93.77      3.50 o
   4  20   1        1.32        1.13      1.31 o
   5  20   1       53.71       52.02      2.74 o
   6  20   1        0.38       -1.51      1.51 o
   7  20   1        2.27        4.28      1.54 o
   8  20   1        4.24        5.37      1.90 o
  -8  21   1        9.02       10.01      2.31 o
  -7  21   1        5.66        4.71      1.74 o
  -6  21   1       27.39       25.78      2.20 o
  -5  21   1       19.19       19.80      2.61 o
  -4  21   1       49.00       43.25      2.56 o
  -3  21   1      595.20      614.60     10.74 o
  -2  21   1        1.01       -1.05      1.34 o
  -1  21   1      294.33      277.82      5.21 o
   0  21   1        3.41        4.17      1.20 o
   1  21   1        0.39        2.32      1.22 o
   2  21   1      151.27      147.79      4.24 o
   3  21   1        4.74        5.66      2.28 o
   4  21   1       32.77       37.24      2.24 o
   5  21   1        7.70        4.33      1.67 o
   6  21   1       18.26       19.79      2.21 o
   7  21   1        8.88        7.91      1.69 o
  -7  22   1        0.06       -1.56      1.56 o
  -6  22   1        6.00        4.38      1.75 o
  -5  22   1        4.11        3.84      2.03 o
  -4  22   1      152.19      142.12      6.79 o
  -3  22   1       17.61       27.04      2.25 o
  -2  22   1       27.25       26.26      2.15 o
  -1  22   1       31.79       39.88      2.41 o
   0  22   1        1.04       -0.37      1.38 o
   1  22   1        7.79       12.09      1.77 o
   2  22   1        1.08        1.92      1.53 o
   3  22   1        4.81        5.21      1.70 o
   4  22   1        0.67        1.53      1.45 o
   5  22   1        0.58       -1.52      1.52 o
   6  22   1       42.18       48.82      2.88 o
   7  22   1        0.03       -1.38      2.21 o
  -7  23   1        0.86        2.64      1.82 o
  -6  23   1        1.97        1.14      1.76 o
  -5  23   1       26.72       19.16      2.60 o
  -4  23   1      176.25      169.51      5.69 o
  -3  23   1       10.36       10.81      1.91 o
  -2  23   1        4.13        3.12      1.61 o
  -1  23   1        8.47       12.97      1.80 o
   0  23   1       17.35       17.30      2.98 o
   1  23   1      345.62      334.75     11.66 o
   2  23   1       21.57       19.74      2.14 o
   3  23   1      106.17      106.41      3.95 o
   4  23   1        9.67       10.81      2.03 o
   5  23   1        4.95        4.41      1.87 o
   6  23   1        0.56        4.51      1.93 o
   7  23   1        5.24        7.93      2.10 o
  -7  24   1        3.24        3.00      1.86 o
  -6  24   1        2.86        3.52      1.86 o
  -5  24   1       12.70        8.15      2.00 o
  -4  24   1       19.81       16.75      2.60 o
  -3  24   1       17.19       22.14      2.28 o
  -2  24   1        2.63        0.87      1.49 o
  -1  24   1       22.60       27.81      3.11 o
   0  24   1        0.39        1.01      1.44 o
   1  24   1       12.43       16.05      2.26 o
   2  24   1       12.32       11.14      1.96 o
   3  24   1       33.99       34.47      2.65 o
   4  24   1       21.98       25.14      2.42 o
   5  24   1        0.02       -1.09      1.76 o
   6  24   1        0.23        2.09      2.00 o
   7  24   1        4.39        9.59      3.48 o
  -6  25   1        4.51        5.63      1.98 o
  -5  25   1        2.00        0.33      1.80 o
  -4  25   1        7.81        9.51      2.44 o
  -3  25   1       39.65       38.08      2.72 o
  -2  25   1        0.37        1.88      1.87 o
  -1  25   1       35.98       39.58      2.97 o
   0  25   1        5.33        4.03      2.25 o
   1  25   1       21.44       12.79      2.37 o
   2  25   1      110.69      115.33      4.81 o
   3  25   1       90.24       85.12      5.13 o
   4  25   1        4.14        4.01      1.94 o
   5  25   1       22.61       23.07      2.50 o
   6  25   1        1.54        3.82      2.11 o
  -6  26   1        4.50        2.62      2.30 o
  -5  26   1       45.70       57.04      3.33 o
  -4  26   1        2.61        4.38      3.08 o
  -3  26   1       37.78       39.51      3.32 o
  -2  26   1       40.97       35.99      3.09 o
  -1  26   1        1.00        1.16      4.04 o
   0  26   1        3.32        4.35      3.31 o
   1  26   1       29.65       23.47      3.05 o
   2  26   1       50.22       56.06      3.65 o
   3  26   1        9.80        9.08      2.09 o
   4  26   1        9.67        9.71      2.26 o
   5  26   1       10.30       11.40      2.37 o
   6  26   1        1.88        2.58      3.11 o
  -6  27   1        0.90        0.78      3.75 o
  -5  27   1       46.64       49.31      3.24 o
  -4  27   1        0.08       -2.37      2.37 o
  -3  27   1       13.09       12.09      2.62 o
  -2  27   1       19.63       21.15      2.83 o
  -1  27   1        1.00        1.10      2.33 o
   0  27   1        6.18        5.24      2.70 o
   1  27   1        1.45        2.54      2.41 o
   2  27   1       75.93       77.03      4.10 o
   3  27   1        0.01       -0.62      2.28 o
   4  27   1        1.14        2.40      3.06 o
   5  27   1       26.55       29.35      3.20 o
  -5  28   1        0.60        0.80      2.95 o
  -4  28   1       23.48       25.01      3.75 o
  -3  28   1       24.83       31.66      5.39 o
  -2  28   1       44.73       44.15      3.51 o
  -1  28   1        5.34        0.00      4.93 o
   0  28   1        2.69        1.73      2.52 o
   1  28   1        1.50       -1.67      2.38 o
   2  28   1        0.80        3.21      2.29 o
   3  28   1        2.48        3.02      2.11 o
   4  28   1        7.39        8.80      2.76 o
   5  28   1       38.75       47.02      5.03 o
  -4  29   1        1.00        4.16      3.34 o
  -3  29   1       12.81       11.96      3.36 o
  -2  29   1        1.91        1.91      2.56 o
  -1  29   1        1.44        3.13      2.68 o
   0  29   1        9.84        6.78      4.03 o
   1  29   1       22.30       27.51      3.96 o
   2  29   1       46.09       40.45      4.44 o
   3  29   1        3.16        2.18      3.60 o
   4  29   1        7.10       12.16      3.11 o
  -4  30   1        1.28        4.98      5.39 o
  -3  30   1        8.61        6.71      3.72 o
  -2  30   1        2.40        1.57      2.95 o
  -1  30   1       24.36       19.61      3.74 o
   0  30   1        2.21        2.25      2.72 o
   1  30   1        4.54        0.35      2.68 o
   2  30   1        1.16        1.43      2.58 o
   3  30   1        8.70        8.16      4.08 o
  -2  31   1        4.77        3.03      3.07 o
  -1  31   1        7.87       10.54      3.30 o
   0  31   1        1.44        6.72      4.48 o
   1  31   1        5.20        5.17      3.15 o
   2  31   1       61.03       55.08      4.23 o
  -2  32   1        5.52        7.94      4.94 o
  -1  32   1       11.31       15.25      3.78 o
   0  32   1        9.84        5.84      4.92 o
   1  32   1       12.96        6.29      5.34 o
 -10   0   2        1.77        4.53      1.94 o
  -8   0   2        1.08       -0.28      1.46 o
  -6   0   2        9.29       11.18      1.03 o
  -4   0   2     1004.80     1093.45     17.78 o
  -2   0   2    12673.71    12818.61    127.34 o
   0   0   2     1503.60     1757.64     20.76 o
   2   0   2     1949.00     1843.50     24.47 o
   4   0   2      945.18     1021.50     14.49 o
   6   0   2       57.14       65.93      4.00 o
   8   0   2       19.11       18.73      3.47 o
  10   0   2       15.29       14.45      2.82 o
 -10   1   2        1.73        0.01      1.22 o
  -9   1   2       43.89       46.79      2.07 o
  -8   1   2      114.22      106.81      2.78 o
  -7   1   2      661.67      664.48      8.65 o
  -6   1   2        0.26        0.07      0.53 o
  -5   1   2        1.08        1.29      0.44 o
  -4   1   2      122.14      125.52      1.77 o
  -3   1   2     1414.27     1553.11     14.45 o
  -2   1   2    14101.53    14146.05    111.60 o
  -1   1   2      167.27      204.53      1.91 o
   0   1   2     9425.59     9905.27     78.43 o
   1   1   2     6548.83     6692.28     55.01 o
   2   1   2     1493.62     1414.30     13.40 o
   3   1   2     1573.16     1751.65     16.57 o
   4   1   2       50.87       47.03      1.14 o
   5   1   2        0.10        0.72      0.67 o
   6   1   2       14.88       12.79      1.27 o
   7   1   2       49.41       43.90      2.06 o
   8   1   2        1.79        1.65      1.28 o
   9   1   2        2.77        3.62      1.52 o
  10   1   2        0.02       -0.19      1.67 o
 -10   2   2        3.76        4.51      1.31 o
  -9   2   2        0.03       -0.37      1.51 o
  -8   2   2      127.92      125.24      3.02 o
  -7   2   2      265.62      274.31      4.21 o
  -6   2   2        6.30        6.56      0.70 o
  -5   2   2        6.97        4.43      0.48 o
  -4   2   2      814.25      887.53      9.07 o
  -3   2   2      155.35      161.54      2.68 o
  -2   2   2      111.48       83.26      1.29 o
  -1   2   2     1379.30     1513.17     11.98 o
   0   2   2     7334.07     7036.57     58.06 o
   1   2   2     3289.64     3355.43     26.52 o
   2   2   2      513.84      561.44      5.66 o
   3   2   2      419.17      509.43      5.29 o
   4   2   2        2.68        8.97      0.65 o
   5   2   2      469.29      460.08      5.42 o
   6   2   2       36.92       38.40      1.77 o
   7   2   2        3.34        1.09      1.16 o
   8   2   2        2.15        1.55      1.30 o
   9   2   2       22.76       18.46      1.91 o
  10   2   2       22.77       24.46      2.20 o
 -10   3   2       11.31        9.24      1.68 o
  -9   3   2        4.29        3.76      1.18 o
  -8   3   2      111.27      105.36      2.76 o
  -7   3   2       39.18       40.21      1.48 o
  -6   3   2       63.02       54.51      1.34 o
  -5   3   2        0.00        0.85      0.36 o
  -4   3   2     1611.62     1725.18     28.30 o
  -3   3   2     1010.52      919.26     14.41 o
  -2   3   2      688.32      661.68      6.46 o
  -1   3   2    15509.48    15280.75    125.84 o
   0   3   2       15.20       19.02      0.73 o
   1   3   2     3075.84     3055.14     25.36 o
   2   3   2     1519.36     1702.05     15.15 o
   3   3   2      196.77      181.86      2.47 o
   4   3   2      278.64      239.94      3.15 o
   5   3   2       13.68       12.57      0.82 o
   6   3   2       15.93       13.41      1.32 o
   7   3   2        0.55       -0.80      1.35 o
   8   3   2        7.00        2.77      1.36 o
   9   3   2        3.72        3.69      1.52 o
  10   3   2        3.35        7.46      1.83 o
 -10   4   2        0.18        2.67      1.44 o
  -9   4   2       51.31       50.91      2.09 o
  -8   4   2       83.84       80.74      2.40 o
  -7   4   2      129.73      116.65      3.70 o
  -6   4   2      408.19      403.87      6.54 o
  -5   4   2       24.67       33.87      0.79 o
  -4   4   2      836.89      807.97     13.03 o
  -3   4   2      130.05      154.28      2.47 o
  -2   4   2      841.39      966.44      9.19 o
  -1   4   2    11438.36    11684.59     96.11 o
   0   4   2      310.55      225.64      2.12 o
   1   4   2        1.39        0.95      0.28 o
   2   4   2     1186.11     1174.47     11.29 o
   3   4   2      268.36      298.63      3.65 o
   4   4   2      274.22      277.55      3.55 o
   5   4   2        0.19        0.44      0.50 o
   6   4   2       60.04       59.46      2.22 o
   7   4   2        0.09        1.12      1.16 o
   8   4   2       31.79       33.02      2.86 o
   9   4   2        0.00       -1.37      1.37 o
  10   4   2       15.09       18.87      2.76 o
 -10   5   2        0.94        0.34      1.36 o
  -9   5   2        0.81       -1.06      1.06 o
  -8   5   2      195.26      181.56      3.68 o
  -7   5   2        7.63        7.19      0.80 o
  -6   5   2     1330.99     1348.30     16.25 o
  -5   5   2      124.57      149.55      3.51 o
  -4   5   2      185.24      199.57      3.17 o
  -3   5   2      216.04      288.12      5.73 o
  -2   5   2     1089.94     1138.11     11.55 o
  -1   5   2     2200.61     2435.66     19.19 o
   0   5   2     1070.85     1171.03      9.51 o
   1   5   2      551.71      565.97      5.41 o
   2   5   2      276.87      231.86      2.75 o
   3   5   2      235.23      310.73      3.55 o
   4   5   2      112.71       98.29      1.78 o
   5   5   2       34.83       31.18      1.14 o
   6   5   2        7.16        9.34      1.38 o
   7   5   2       15.67       14.60      1.56 o
   8   5   2        1.94        2.26      1.35 o
   9   5   2        2.76        3.95      1.54 o
  10   5   2       28.97       27.71      3.02 o
 -10   6   2       12.99       13.61      2.81 o
  -9   6   2        0.77       -1.18      1.22 o
  -8   6   2       70.07       71.41      2.22 o
  -7   6   2       74.94       77.91      1.75 o
  -6   6   2      270.89      244.05      3.58 o
  -5   6   2       60.92       59.15      2.07 o
  -4   6   2        2.28       -0.86      0.86 o
  -3   6   2     4179.02     4404.00     43.56 o
  -2   6   2     1731.99     1821.29     16.13 o
  -1   6   2      104.20      134.00      1.63 o
   0   6   2       19.19        4.90      0.45 o
   1   6   2      741.13      870.88      8.08 o
   2   6   2      997.16     1132.50     11.01 o
   3   6   2       23.25       31.24      1.03 o
   4   6   2      248.48      257.99      3.91 o
   5   6   2      187.12      178.69      3.85 o
   6   6   2        0.82       -0.08      1.03 o
   7   6   2        0.74       -1.14      1.14 o
   8   6   2        0.36       -0.24      1.49 o
   9   6   2       20.30       19.68      1.97 o
  10   6   2        0.97        0.89      1.96 o
 -10   7   2        3.07       -0.72      2.41 o
  -9   7   2       22.21       19.80      1.67 o
  -8   7   2      237.22      239.03      4.37 o
  -7   7   2        0.15        0.21      0.60 o
  -6   7   2      459.16      415.10      5.57 o
  -5   7   2       14.55        8.08      0.60 o
  -4   7   2      492.24      541.13      5.91 o
  -3   7   2       89.48      107.30      1.61 o
  -2   7   2     2855.54     2874.28     25.06 o
  -1   7   2      230.17      288.77      2.86 o
   0   7   2     1366.33     1252.67     12.04 o
   1   7   2        3.81        5.79      0.51 o
   2   7   2      527.93      578.58      6.02 o
   3   7   2       63.96       86.09      1.64 o
   4   7   2       68.16       88.08      1.61 o
   5   7   2       59.03       58.37      1.73 o
   6   7   2        0.06        0.98      1.07 o
   7   7   2       18.19       16.98      1.67 o
   8   7   2       18.80       14.93      1.71 o
   9   7   2        1.08        1.05      1.61 o
 -10   8   2        5.82        5.14      2.59 o
  -9   8   2       60.14       61.72      4.96 o
  -8   8   2       66.33       64.18      2.73 o
  -7   8   2       14.55       12.94      0.80 o
  -6   8   2      181.20      181.48      5.28 o
  -5   8   2      307.44      347.02      4.63 o
  -4   8   2        0.89        3.27      0.50 o
  -3   8   2       12.49       11.67      0.59 o
  -2   8   2       26.56       41.62      1.21 o
  -1   8   2       26.68       40.44      0.97 o
   0   8   2      481.19      465.72      4.95 o
   1   8   2      665.22      665.36      6.76 o
   2   8   2      723.55      666.60      7.32 o
   3   8   2        2.39        2.62      0.70 o
   4   8   2       23.29       19.65      1.16 o
   5   8   2        8.90        5.15      0.87 o
   6   8   2        6.35        5.45      1.29 o
   7   8   2        3.30        3.19      1.31 o
   8   8   2       34.53       35.24      2.16 o
   9   8   2       17.58       21.35      2.05 o
 -10   9   2        0.00       -2.32      2.32 o
  -9   9   2       28.90       22.77      4.15 o
  -8   9   2      164.42      164.43      4.85 o
  -7   9   2       23.34       25.85      1.31 o
  -6   9   2        3.60        2.02      0.96 o
  -5   9   2      132.69      128.70      2.03 o
  -4   9   2       35.12       37.26      1.13 o
  -3   9   2      272.86      277.24      3.90 o
  -2   9   2     1122.98     1191.10     14.41 o
  -1   9   2       63.26       81.04      1.72 o
   0   9   2     3123.41     3368.78     31.39 o
   1   9   2       62.79       75.00      1.42 o
   2   9   2       87.45      120.54      2.09 o
   3   9   2      157.24      148.74      2.37 o
   4   9   2       16.22       10.36      1.08 o
   5   9   2      219.92      216.38      3.58 o
   6   9   2       40.25       37.33      2.13 o
   7   9   2       13.06       12.77      1.61 o
   8   9   2        1.93        0.94      1.81 o
   9   9   2       14.24       16.67      1.93 o
 -10  10   2        0.57        0.67      2.57 o
  -9  10   2        0.05        0.59      2.47 o
  -8  10   2       10.98       15.69      2.71 o
  -7  10   2       10.84        8.95      0.77 o
  -6  10   2      111.05      102.27      2.08 o
  -5  10   2      591.55      605.24     10.00 o
  -4  10   2        0.03        1.85      0.51 o
  -3  10   2      364.19      434.37      5.44 o
  -2  10   2     3491.34     3747.14     40.01 o
  -1  10   2      690.70      717.43      7.80 o
   0  10   2      368.22      478.80      5.21 o
   1  10   2      698.09      826.80      8.96 o
   2  10   2       29.00       31.04      1.46 o
   3  10   2       47.04       56.23      1.46 o
   4  10   2      116.79      121.78      2.36 o
   5  10   2      121.04      134.23      2.75 o
   6  10   2        5.15        8.88      1.43 o
   7  10   2        2.93        3.18      1.87 o
   8  10   2        0.34       -0.72      1.40 o
   9  10   2       14.59       17.17      1.97 o
 -10  11   2        6.29        2.63      2.78 o
  -9  11   2        2.31       -0.01      2.46 o
  -8  11   2        0.10       -0.95      2.24 o
  -7  11   2       26.86       25.61      1.33 o
  -6  11   2        0.80        2.49      0.81 o
  -5  11   2      589.91      572.97      7.93 o
  -4  11   2        2.18        1.56      0.60 o
  -3  11   2        9.06       11.42      0.79 o
  -2  11   2      157.69      167.94      4.97 o
  -1  11   2       18.09       14.84      0.85 o
   0  11   2        9.09        4.95      0.61 o
   1  11   2        0.25       -0.32      0.58 o
   2  11   2      480.45      550.70      6.42 o
   3  11   2      247.21      244.07      3.45 o
   4  11   2      154.56      150.74      2.75 o
   5  11   2      182.54      179.40      3.32 o
   6  11   2      126.79      114.69      3.51 o
   7  11   2      118.12      122.54      3.63 o
   8  11   2       10.64       12.71      3.07 o
   9  11   2        2.46        3.92      1.64 o
 -10  12   2       13.95       11.56      4.94 o
  -9  12   2       44.25       49.38      4.69 o
  -8  12   2        0.18       -1.71      2.23 o
  -7  12   2        0.10        0.39      0.91 o
  -6  12   2       36.65       37.99      1.43 o
  -5  12   2      225.71      204.83      3.68 o
  -4  12   2      100.08      109.77      2.82 o
  -3  12   2       13.42       11.41      0.77 o
  -2  12   2     1799.25     1867.27     19.09 o
  -1  12   2      659.63      636.57      7.20 o
   0  12   2      633.41      688.88      8.92 o
   1  12   2      251.63      252.50      3.52 o
   2  12   2       74.81       88.02      1.91 o
   3  12   2      155.26      160.92      3.42 o
   4  12   2        1.09        0.97      0.72 o
   5  12   2       53.03       54.74      2.10 o
   6  12   2       57.49       59.63      2.55 o
   7  12   2       46.90       47.18      2.44 o
   8  12   2        2.67        2.30      1.53 o
   9  12   2        7.17        8.88      1.81 o
  -9  13   2        0.10       -1.49      2.52 o
  -8  13   2        0.00       -0.23      1.04 o
  -7  13   2        6.54        7.28      1.29 o
  -6  13   2       11.58       14.58      1.26 o
  -5  13   2        6.88        7.25      1.45 o
  -4  13   2        1.01        1.11      0.83 o
  -3  13   2       28.97       25.41      1.00 o
  -2  13   2       82.98       90.66      3.38 o
  -1  13   2      600.01      599.11      6.91 o
   0  13   2       36.17       31.30      1.24 o
   1  13   2        0.08       -0.09      0.63 o
   2  13   2      497.74      492.65      6.01 o
   3  13   2       12.71        8.01      0.99 o
   4  13   2       32.96       27.55      1.59 o
   5  13   2        2.10        0.02      1.06 o
   6  13   2        2.65        4.91      1.47 o
   7  13   2       20.32       19.53      1.95 o
   8  13   2       24.79       27.46      3.38 o
   9  13   2        6.10        2.98      2.09 o
  -9  14   2       38.06       34.09      4.18 o
  -8  14   2        0.14       -0.62      1.11 o
  -7  14   2        0.02       -0.74      0.74 o
  -6  14   2       38.42       42.85      1.92 o
  -5  14   2       13.18        8.97      1.14 o
  -4  14   2       19.74       22.85      1.41 o
  -3  14   2       28.06       26.16      1.31 o
  -2  14   2      145.65      120.68      2.20 o
  -1  14   2      103.16      121.87      3.11 o
   0  14   2       71.70       65.52      1.81 o
   1  14   2      486.58      481.53      5.92 o
   2  14   2        8.91       11.53      0.95 o
   3  14   2        1.23       -0.64      0.71 o
   4  14   2       29.61       26.07      1.61 o
   5  14   2        4.45        6.40      1.44 o
   6  14   2        1.24        2.05      1.18 o
   7  14   2        4.13        3.10      1.67 o
   8  14   2        1.88        3.62      1.66 o
   9  14   2       41.38       43.53      2.83 o
  -9  15   2        9.57       11.21      3.49 o
  -8  15   2        4.26        4.54      2.52 o
  -7  15   2        6.13        8.09      1.26 o
  -6  15   2        1.08        0.90      1.09 o
  -5  15   2       84.24       87.88      3.28 o
  -4  15   2      304.67      284.65      5.62 o
  -3  15   2      252.39      249.12      4.33 o
  -2  15   2      171.00      180.14      2.89 o
  -1  15   2      884.50      895.61      9.99 o
   0  15   2       15.20       20.69      1.18 o
   1  15   2        4.67        4.37      0.89 o
   2  15   2      375.55      372.57      6.04 o
   3  15   2       90.52       86.27      2.57 o
   4  15   2       64.76       53.74      2.16 o
   5  15   2      113.13       99.43      3.29 o
   6  15   2       24.68       21.86      1.78 o
   7  15   2        8.79       12.34      2.13 o
   8  15   2       20.59       22.13      2.19 o
   9  15   2        0.46       -2.56      2.56 o
  -9  16   2        4.48        3.15      4.68 o
  -8  16   2       31.42       32.10      2.58 o
  -7  16   2        0.04       -0.34      1.10 o
  -6  16   2       26.51       23.11      1.67 o
  -5  16   2       22.58       20.17      1.94 o
  -4  16   2        0.80        3.24      1.38 o
  -3  16   2      253.06      256.09      5.29 o
  -2  16   2      136.95      132.90      2.58 o
  -1  16   2        0.60        2.59      0.97 o
   0  16   2       44.95       57.11      1.83 o
   1  16   2       29.33       31.04      1.52 o
   2  16   2      104.92      111.95      2.38 o
   3  16   2       18.58       15.71      1.43 o
   4  16   2      238.58      214.22      4.35 o
   5  16   2      134.46      131.33      3.81 o
   6  16   2        0.33       -0.51      1.21 o
   7  16   2       37.79       47.55      2.61 o
   8  16   2       11.73       14.16      2.04 o
  -9  17   2        0.63        6.85      3.36 o
  -8  17   2        2.59        3.70      1.57 o
  -7  17   2        4.99        3.16      1.33 o
  -6  17   2       14.94       15.40      2.49 o
  -5  17   2       30.68       34.47      2.39 o
  -4  17   2      994.66      983.28     15.04 o
  -3  17   2      238.29      226.04      5.00 o
  -2  17   2       21.00       22.00      1.84 o
  -1  17   2       76.88       82.81      2.56 o
   0  17   2       40.46       39.51      1.62 o
   1  17   2      101.72       87.30      2.31 o
   2  17   2        6.56        2.73      0.97 o
   3  17   2        3.70       -0.17      1.09 o
   4  17   2        3.08        3.41      1.78 o
   5  17   2       27.93       27.55      2.10 o
   6  17   2       36.49       40.15      2.59 o
   7  17   2        0.20        2.09      1.60 o
   8  17   2        1.06        1.29      1.69 o
  -9  18   2        0.71        2.39      4.69 o
  -8  18   2        9.72       10.86      1.86 o
  -7  18   2        7.89       13.25      1.62 o
  -6  18   2        3.69        5.38      1.42 o
  -5  18   2       54.10       54.05      2.92 o
  -4  18   2        4.09        5.39      1.45 o
  -3  18   2       10.45       10.66      1.62 o
  -2  18   2        4.79        4.32      1.40 o
  -1  18   2      436.11      409.13      5.89 o
   0  18   2        0.00       -0.86      0.86 o
   1  18   2        8.54        7.16      1.10 o
   2  18   2      145.59      127.12      3.20 o
   3  18   2      358.31      320.38      6.16 o
   4  18   2        1.51        1.06      1.46 o
   5  18   2        0.04       -0.58      1.37 o
   6  18   2        3.59       -1.27      1.43 o
   7  18   2        4.32        2.81      1.70 o
   8  18   2        8.01        8.96      1.97 o
  -8  19   2        1.88        2.43      2.61 o
  -7  19   2        1.93        3.49      1.47 o
  -6  19   2       20.03       22.97      2.53 o
  -5  19   2       49.50       49.93      3.27 o
  -4  19   2        0.32        4.16      1.50 o
  -3  19   2       97.99       93.48      3.28 o
  -2  19   2        7.08        3.85      1.42 o
  -1  19   2       76.57       78.48      2.35 o
   0  19   2        0.00       -0.96      0.96 o
   1  19   2       27.72       30.67      1.61 o
   2  19   2        1.74        0.87      1.32 o
   3  19   2        0.80       -0.58      1.17 o
   4  19   2       21.36       20.93      1.76 o
   5  19   2        1.54        0.49      1.55 o
   6  19   2        6.15        4.42      2.73 o
   7  19   2       17.57       20.62      2.27 o
   8  19   2        2.45        3.38      2.20 o
  -8  20   2        5.52        3.44      2.56 o
  -7  20   2       34.59       33.81      2.27 o
  -6  20   2        0.27        0.15      1.39 o
  -5  20   2       11.29       10.71      2.07 o
  -4  20   2      124.46      131.48      4.02 o
  -3  20   2       10.21       10.95      1.75 o
  -2  20   2        0.10       -1.16      1.16 o
  -1  20   2      153.05      142.39      3.48 o
   0  20   2      457.08      443.47      6.53 o
   1  20   2      246.10      231.49      4.64 o
   2  20   2       43.36       41.05      2.40 o
   3  20   2        1.79        0.86      1.33 o
   4  20   2        3.41        1.49      1.92 o
   5  20   2        1.41        4.20      1.71 o
   6  20   2        3.98        2.70      2.34 o
   7  20   2        9.81       14.82      1.87 o
  -8  21   2        3.01        3.97      1.68 o
  -7  21   2        6.86        5.26      1.69 o
  -6  21   2        0.17       -1.41      1.41 o
  -5  21   2        5.17       -0.32      1.79 o
  -4  21   2       70.69       58.40      2.91 o
  -3  21   2        8.24        2.54      1.63 o
  -2  21   2        1.30        0.51      1.58 o
  -1  21   2       16.46       16.25      1.77 o
   0  21   2       67.68       68.80      4.32 o
   1  21   2        1.25        0.89      1.40 o
   2  21   2        0.55        0.42      1.46 o
   3  21   2       84.39       82.86      3.12 o
   4  21   2       78.43       78.21      2.99 o
   5  21   2       14.29       17.74      2.12 o
   6  21   2        5.82        9.44      2.06 o
   7  21   2       15.49       20.30      2.09 o
  -8  22   2       12.02       10.59      2.23 o
  -7  22   2        1.92       -2.21      2.21 o
  -6  22   2       20.57       20.46      2.13 o
  -5  22   2       70.28       80.27      3.93 o
  -4  22   2       59.50       51.97      2.85 o
  -3  22   2      212.35      202.47      5.28 o
  -2  22   2       21.71       25.71      2.09 o
  -1  22   2       12.00       13.18      1.81 o
   0  22   2        0.38       -0.26      1.37 o
   1  22   2       30.50       22.46      2.04 o
   2  22   2        1.37       -0.95      1.64 o
   3  22   2        0.83        1.15      1.42 o
   4  22   2        9.37        7.67      1.73 o
   5  22   2        5.29        7.78      1.93 o
   6  22   2       50.16       63.36      4.27 o
   7  22   2       32.48       31.25      2.39 o
  -7  23   2        0.37       -1.64      1.64 o
  -6  23   2       18.42       23.91      2.75 o
  -5  23   2       78.36       72.90      3.94 o
  -4  23   2       14.79       18.03      2.56 o
  -3  23   2        7.16        8.28      1.79 o
  -2  23   2       20.05       16.67      2.03 o
  -1  23   2        1.05       -1.37      1.37 o
   0  23   2        1.30        0.66      1.47 o
   1  23   2       12.58       11.05      2.02 o
   2  23   2       72.74       67.29      2.85 o
   3  23   2       22.31       25.37      2.08 o
   4  23   2        3.10        4.22      1.84 o
   5  23   2        5.18        4.09      1.90 o
   6  23   2        6.95        9.30      2.25 o
   7  23   2       10.38        7.99      2.39 o
  -7  24   2        0.02       -1.35      1.62 o
  -6  24   2       24.09       26.36      2.46 o
  -5  24   2        4.05        1.63      2.50 o
  -4  24   2        1.49        0.29      1.93 o
  -3  24   2        6.16        5.40      1.77 o
  -2  24   2        6.96        4.28      1.68 o
  -1  24   2        0.00       -1.32      1.94 o
   0  24   2        5.66        3.09      1.74 o
   1  24   2       34.59       32.99      2.73 o
   2  24   2       10.85        6.14      1.86 o
   3  24   2        7.64        8.97      1.81 o
   4  24   2        3.22        8.47      2.20 o
   5  24   2        7.34        3.15      2.01 o
   6  24   2       33.33       40.92      3.50 o
  -6  25   2        0.02        1.65      1.86 o
  -5  25   2       12.66        9.85      2.51 o
  -4  25   2        6.35        4.22      2.26 o
  -3  25   2        7.73        6.91      1.95 o
  -2  25   2        2.76       -0.53      1.81 o
  -1  25   2       13.57       19.65      2.71 o
   0  25   2       19.02       18.52      2.92 o
   1  25   2      104.30      102.42      4.30 o
   2  25   2        0.65       -0.86      1.60 o
   3  25   2        0.62        0.44      1.79 o
   4  25   2        0.05       -1.21      2.01 o
   5  25   2       16.17       16.66      2.51 o
   6  25   2        1.41        2.27      2.29 o
  -6  26   2       32.32       34.24      2.81 o
  -5  26   2       14.86       12.52      3.30 o
  -4  26   2       15.47       18.91      2.79 o
  -3  26   2        9.94       12.34      2.46 o
  -2  26   2       54.11       64.40     10.38 o
  -1  26   2       20.57       21.94      2.65 o
   0  26   2       10.62       10.36      2.77 o
   1  26   2        3.27        6.80      2.64 o
   2  26   2       25.97       19.09      3.50 o
   3  26   2       15.03       13.15      2.22 o
   4  26   2       13.60       10.50      4.17 o
   5  26   2        1.86       -1.92      1.92 o
  -6  27   2       15.70       18.06      2.94 o
  -5  27   2       15.56       14.68      2.86 o
  -4  27   2        0.77       -2.56      6.74 o
  -3  27   2        0.70       -1.90      1.90 o
  -2  27   2       10.43        7.80      2.29 o
  -1  27   2        9.92       11.79      2.86 o
   0  27   2        0.01        1.37      2.30 o
   1  27   2       25.17       23.57      3.56 o
   2  27   2       24.01       23.92      2.52 o
   3  27   2        7.23        8.11      2.23 o
   4  27   2       11.80       16.61      2.95 o
   5  27   2        2.45        3.25      2.58 o
  -5  28   2       41.66       40.06      4.16 o
  -4  28   2       11.08       10.60      3.15 o
  -3  28   2        0.48       -0.36      2.54 o
  -2  28   2       25.46       29.10      3.48 o
  -1  28   2       15.71       16.61      3.27 o
   0  28   2        1.52       -2.37      2.37 o
   1  28   2       12.38       18.70      5.42 o
   2  28   2        5.98        7.67      2.59 o
   3  28   2        4.20        4.62      2.14 o
   4  28   2        0.27       -2.36      2.36 o
  -4  29   2        0.41        2.09      2.78 o
  -3  29   2        6.30        7.35      3.02 o
  -2  29   2        8.29       17.47      3.38 o
  -1  29   2        1.60        0.68      2.68 o
   0  29   2       40.83       46.88      4.49 o
   1  29   2        5.95        9.48      2.70 o
   2  29   2        0.01        2.26      2.42 o
   3  29   2       53.61       65.60      4.36 o
   4  29   2        0.05       -2.91      3.18 o
  -4  30   2        1.86       -4.63      4.63 o
  -3  30   2        0.51        3.85      5.54 o
  -2  30   2        0.00        0.72      2.54 o
  -1  30   2        0.55       -0.88      2.55 o
   0  30   2       16.85       19.61      3.95 o
   1  30   2       21.59       22.08      3.18 o
   2  30   2        9.64        7.38      2.61 o
   3  30   2       20.59       33.20      4.41 o
  -2  31   2        8.89        9.28      3.31 o
  -1  31   2        0.00        3.55      2.63 o
   0  31   2        6.15        0.82      6.36 o
   1  31   2       38.50       32.48      3.67 o
   2  31   2        1.73        4.52      2.77 o
  -1  32   2        2.01        1.72      2.99 o
   0  32   2       17.66       19.28      3.25 o
   1  32   2       12.05       13.08      6.58 o
  -9   0   3       21.38       22.83      2.15 o
  -7   0   3      454.10      467.33      8.19 o
  -5   0   3        0.06        0.31      0.59 o
  -3   0   3     1698.94     1992.34     23.29 o
  -1   0   3     1453.22     1471.68     14.73 o
   1   0   3     9011.26     9571.18    111.09 o
   3   0   3     3239.16     3702.07     48.69 o
   5   0   3      522.11      520.08      8.18 o
   7   0   3        8.97       11.03      2.17 o
   9   0   3        2.20        0.79      2.14 o
 -10   1   3       20.48       18.45      1.58 o
  -9   1   3        1.59        3.03      1.08 o
  -8   1   3       27.08       30.05      2.37 o
  -7   1   3        6.18        5.13      0.96 o
  -6   1   3       62.36       61.15      1.37 o
  -5   1   3       42.45       47.65      1.38 o
  -4   1   3      274.06      303.17      3.36 o
  -3   1   3      404.56      454.35      3.78 o
  -2   1   3      230.59      297.77      2.43 o
  -1   1   3        1.36        9.96      0.42 o
   0   1   3     2654.87     2488.23     19.79 o
   1   1   3       42.73       74.83      1.46 o
   2   1   3      231.08      230.26      2.76 o
   3   1   3     1313.25     1454.96     14.03 o
   4   1   3        0.04        0.58      0.51 o
   5   1   3      190.52      201.46      4.39 o
   6   1   3       83.63       83.25      2.67 o
   7   1   3       42.06       32.84      2.01 o
   8   1   3        7.89        7.84      1.68 o
   9   1   3        0.22       -1.55      1.55 o
 -10   2   3        0.62        1.31      1.44 o
  -9   2   3        3.63        3.71      1.13 o
  -8   2   3       43.28       36.62      1.63 o
  -7   2   3      183.38      184.80      3.88 o
  -6   2   3       42.66       40.62      1.13 o
  -5   2   3       97.40      118.49      1.81 o
  -4   2   3     3072.55     3404.04     31.29 o
  -3   2   3      728.80      792.40      8.03 o
  -2   2   3      286.52      292.87      3.34 o
  -1   2   3      636.56      689.78      5.46 o
   0   2   3        4.57        7.27      0.34 o
   1   2   3      250.76      225.88      2.49 o
   2   2   3      289.95      297.80      3.39 o
   3   2   3      193.07      181.16      2.43 o
   4   2   3      288.30      333.37      4.56 o
   5   2   3      339.50      371.23      4.43 o
   6   2   3       18.98       18.61      2.35 o
   7   2   3        0.64        1.21      1.77 o
   8   2   3        0.06        0.60      1.41 o
   9   2   3        2.30        1.65      1.57 o
 -10   3   3        2.47        0.58      1.40 o
  -9   3   3        0.89       -0.21      1.04 o
  -8   3   3       56.13       51.82      1.91 o
  -7   3   3        1.42       -0.40      1.16 o
  -6   3   3      128.34      126.59      2.01 o
  -5   3   3       24.87       23.69      0.86 o
  -4   3   3     1932.70     2016.09     20.18 o
  -3   3   3      149.91      210.25      2.25 o
  -2   3   3      171.30      168.94      1.72 o
  -1   3   3     3187.97     2803.23     21.09 o
   0   3   3      218.75      249.63      2.51 o
   1   3   3       30.91       49.56      0.92 o
   2   3   3      112.24      163.89      2.19 o
   3   3   3        2.67        0.41      0.45 o
   4   3   3        9.07        8.43      0.67 o
   5   3   3       24.77       27.70      1.44 o
   6   3   3       12.47        8.41      1.31 o
   7   3   3      105.41       97.26      3.56 o
   8   3   3        8.54        5.32      1.52 o
   9   3   3        0.47        0.79      1.53 o
 -10   4   3        3.78        1.62      2.22 o
  -9   4   3        0.39       -0.61      1.13 o
  -8   4   3        3.68        1.71      0.98 o
  -7   4   3        3.88        2.58      0.75 o
  -6   4   3       20.13       19.67      0.94 o
  -5   4   3      324.72      312.89      7.88 o
  -4   4   3      522.64      561.94      9.43 o
  -3   4   3      534.65      580.94      5.72 o
  -2   4   3       78.38       79.68      1.01 o
  -1   4   3     2587.19     2640.44     19.92 o
   0   4   3        4.40        0.27      0.28 o
   1   4   3        0.42        0.74      0.39 o
   2   4   3     1411.26     1467.73     13.31 o
   3   4   3       33.95       38.00      1.32 o
   4   4   3      117.41      128.81      2.06 o
   5   4   3       21.32       26.87      1.48 o
   6   4   3      114.39      100.99      2.97 o
   7   4   3       89.42       88.82      3.03 o
   8   4   3        2.74       -1.28      1.53 o
   9   4   3        6.31        4.41      1.69 o
 -10   5   3        2.34        1.31      3.64 o
  -9   5   3        0.06       -1.82      1.82 o
  -8   5   3       30.23       32.44      1.77 o
  -7   5   3       25.31       24.73      2.59 o
  -6   5   3      130.39      133.22      4.54 o
  -5   5   3      362.86      355.15      5.57 o
  -4   5   3        9.56       10.23      0.80 o
  -3   5   3      224.93      250.81      2.77 o
  -2   5   3      788.71      812.55      6.99 o
  -1   5   3      228.44      228.48      2.23 o
   0   5   3     2861.68     2931.86     28.84 o
   1   5   3      524.89      410.75      4.19 o
   2   5   3     3298.08     3375.25     29.69 o
   3   5   3      324.84      304.09      3.63 o
   4   5   3       20.83       25.45      0.95 o
   5   5   3        9.42       12.51      1.01 o
   6   5   3       28.94       19.75      1.62 o
   7   5   3        0.48        1.04      1.53 o
   8   5   3        0.01       -1.34      1.34 o
   9   5   3        9.92        9.52      1.79 o
 -10   6   3        0.58       -1.19      2.46 o
  -9   6   3       28.14       27.93      2.95 o
  -8   6   3       10.88       11.19      2.12 o
  -7   6   3       37.78       33.94      2.66 o
  -6   6   3        3.88       -1.56      1.69 o
  -5   6   3      238.60      274.84      4.82 o
  -4   6   3       72.48       84.61      2.80 o
  -3   6   3     1552.02     1608.45     15.13 o
  -2   6   3       46.08       51.93      0.84 o
  -1   6   3     3619.20     3660.12     33.86 o
   0   6   3     1641.51     1697.11     15.12 o
   1   6   3     1352.10     1289.94     13.32 o
   2   6   3        0.50        1.53      0.56 o
   3   6   3       12.88        7.46      0.64 o
   4   6   3      153.52      159.34      2.92 o
   5   6   3      143.59      151.78      3.13 o
   6   6   3        0.02       -1.12      1.12 o
   7   6   3       79.50       83.83      3.00 o
   8   6   3       62.74       62.16      4.45 o
   9   6   3        6.12        7.69      2.06 o
 -10   7   3       10.98        8.70      3.14 o
  -9   7   3       16.45       12.92      2.59 o
  -8   7   3       21.97       25.26      2.84 o
  -7   7   3        2.01        2.11      1.78 o
  -6   7   3       30.94       24.59      2.40 o
  -5   7   3      302.11      304.52      4.68 o
  -4   7   3      190.07      210.31      2.49 o
  -3   7   3        0.56        2.28      0.41 o
  -2   7   3        0.06        0.86      0.32 o
  -1   7   3      106.66      134.56      1.76 o
   0   7   3      456.78      465.21      4.67 o
   1   7   3      398.95      375.83      4.49 o
   2   7   3      454.01      557.85      6.34 o
   3   7   3        0.00        0.33      0.49 o
   4   7   3      287.91      296.26      3.96 o
   5   7   3      107.03      110.07      2.70 o
   6   7   3       87.92       78.36      2.76 o
   7   7   3      157.32      153.74      4.05 o
   8   7   3       63.87       61.73      2.84 o
   9   7   3        5.41        5.47      1.74 o
 -10   8   3       17.25       20.87      4.07 o
  -9   8   3        0.82        2.82      2.31 o
  -8   8   3        0.63       -3.03      3.03 o
  -7   8   3       45.23       38.02      2.96 o
  -6   8   3       27.83       23.96      2.48 o
  -5   8   3       40.53       47.63      1.73 o
  -4   8   3       12.28       11.01      0.54 o
  -3   8   3      451.48      456.84      4.83 o
  -2   8   3     1654.44     1831.85     22.93 o
  -1   8   3      126.21      154.50      2.10 o
   0   8   3     1137.17     1263.50     11.54 o
   1   8   3     1395.22     1544.13     15.90 o
   2   8   3       26.03       31.54      1.05 o
   3   8   3       76.62       74.66      1.66 o
   4   8   3       30.83       25.50      1.01 o
   5   8   3       17.56       15.82      1.72 o
   6   8   3       29.55       28.09      1.92 o
   7   8   3       58.42       52.65      2.53 o
   8   8   3       94.89       90.45      3.41 o
   9   8   3       29.66       29.71      2.34 o
 -10   9   3       14.64       12.85      3.02 o
  -9   9   3       35.43       34.56      3.49 o
  -8   9   3       14.09        9.89      2.61 o
  -7   9   3       26.22       22.77      3.27 o
  -6   9   3       59.41       47.09      3.14 o
  -5   9   3      734.37      761.79      7.71 o
  -4   9   3        7.84        7.40      0.72 o
  -3   9   3       71.30       79.26      1.43 o
  -2   9   3      947.98      993.91     10.39 o
  -1   9   3      231.62      179.24      2.68 o
   0   9   3       23.52       46.15      1.11 o
   1   9   3      176.68      162.95      2.52 o
   2   9   3        1.93        3.46      0.63 o
   3   9   3        0.25        1.77      0.87 o
   4   9   3       24.40       22.31      0.99 o
   5   9   3      549.47      517.05      7.62 o
   6   9   3      124.04      124.30      3.58 o
   7   9   3        9.24       11.68      1.68 o
   8   9   3       10.91       13.23      2.62 o
   9   9   3        2.31        1.09      1.67 o
 -10  10   3        0.22       -1.75      2.41 o
  -9  10   3       38.08       35.55      3.72 o
  -8  10   3       10.58       11.99      2.57 o
  -7  10   3       15.44       17.96      2.54 o
  -6  10   3        9.55        8.15      4.44 o
  -5  10   3       57.64       55.41      1.29 o
  -4  10   3       68.15       77.12      1.52 o
  -3  10   3        8.41        8.42      0.69 o
  -2  10   3      309.16      401.22      5.71 o
  -1  10   3       36.53       34.27      1.02 o
   0  10   3       57.12       46.54      1.20 o
   1  10   3      254.03      253.51      3.23 o
   2  10   3      185.73      218.91      3.18 o
   3  10   3      523.33      520.66      6.24 o
   4  10   3       12.42        7.38      0.99 o
   5  10   3      104.94       84.78      2.63 o
   6  10   3      442.05      413.61      7.47 o
   7  10   3        5.26        9.98      1.94 o
   8  10   3        0.06        1.80      1.54 o
   9  10   3       16.35       20.44      2.21 o
 -10  11   3        3.13        3.44      2.72 o
  -9  11   3        0.69        2.73      2.62 o
  -8  11   3      122.52      129.87      8.77 o
  -7  11   3       31.71       34.92      3.19 o
  -6  11   3      143.37      142.81      2.95 o
  -5  11   3      362.66      333.77      4.17 o
  -4  11   3       56.10       65.01      1.92 o
  -3  11   3       86.22       97.84      1.95 o
  -2  11   3      173.50      190.49      3.35 o
  -1  11   3     1721.24     1612.96     16.64 o
   0  11   3      571.76      632.00      6.71 o
   1  11   3      676.14      679.55      7.18 o
   2  11   3      234.70      242.34      3.48 o
   3  11   3      623.25      660.22      7.98 o
   4  11   3      157.75      160.54      3.42 o
   5  11   3       41.77       40.07      1.72 o
   6  11   3        1.22        2.56      1.46 o
   7  11   3       17.37       19.38      1.95 o
   8  11   3        1.78        2.45      1.86 o
   9  11   3        2.31        4.05      1.77 o
 -10  12   3        2.88       -0.16      4.38 o
  -9  12   3       23.87       31.45      3.74 o
  -8  12   3       45.49       60.64      8.64 o
  -7  12   3        0.63        1.90      1.10 o
  -6  12   3       38.90       29.35      1.44 o
  -5  12   3      405.73      367.10      5.57 o
  -4  12   3       50.31       47.45      1.41 o
  -3  12   3        0.53        0.80      0.52 o
  -2  12   3       92.09      120.22      2.09 o
  -1  12   3      717.68      793.77      8.78 o
   0  12   3       19.88       22.19      0.96 o
   1  12   3      269.09      322.04      3.99 o
   2  12   3        0.12       -0.61      0.61 o
   3  12   3      128.02      126.46      2.44 o
   4  12   3      372.09      340.50      6.10 o
   5  12   3       33.29       31.04      1.73 o
   6  12   3       19.31       20.31      1.86 o
   7  12   3        0.12       -0.82      1.40 o
   8  12   3        4.04        3.57      1.64 o
   9  12   3        2.04        1.82      1.82 o
  -9  13   3       28.06       33.86      3.86 o
  -8  13   3        4.49        3.86      2.61 o
  -7  13   3        0.00        0.27      0.87 o
  -6  13   3      199.32      189.44      3.85 o
  -5  13   3       48.01       38.76      1.61 o
  -4  13   3        5.39        5.78      0.95 o
  -3  13   3      755.25      738.05      8.22 o
  -2  13   3        3.35        6.87      0.80 o
  -1  13   3      144.94      135.14      2.39 o
   0  13   3      224.66      267.31      3.74 o
   1  13   3      535.11      635.30      7.38 o
   2  13   3      191.61      182.79      3.02 o
   3  13   3      217.81      205.77      3.33 o
   4  13   3       20.41       20.20      1.53 o
   5  13   3        1.84        0.76      1.14 o
   6  13   3        1.77        2.68      1.56 o
   7  13   3       36.65       37.90      3.24 o
   8  13   3        0.08       -1.53      1.53 o
   9  13   3        6.95        8.28      2.07 o
  -9  14   3        0.67       -2.22      3.88 o
  -8  14   3        2.00        3.63      2.62 o
  -7  14   3        1.35        1.57      1.14 o
  -6  14   3        9.79        8.16      1.38 o
  -5  14   3       69.89       65.35      2.27 o
  -4  14   3      309.84      292.92      5.60 o
  -3  14   3      185.21      161.28      3.18 o
  -2  14   3        3.53        3.19      0.70 o
  -1  14   3      519.98      508.97      6.22 o
   0  14   3      732.35      751.13      9.24 o
   1  14   3        0.78        1.03      1.14 o
   2  14   3      128.06      114.51      3.45 o
   3  14   3        4.52        5.98      1.44 o
   4  14   3        9.31        5.12      1.22 o
   5  14   3       10.81       14.91      1.72 o
   6  14   3        1.87        1.39      1.46 o
   7  14   3        6.63        9.06      2.15 o
   8  14   3        2.89        6.14      1.83 o
  -9  15   3        3.71       -0.59      2.87 o
  -8  15   3       22.42       25.91      5.11 o
  -7  15   3        0.09        1.13      1.24 o
  -6  15   3       44.69       44.85      2.42 o
  -5  15   3        2.41        1.30      1.28 o
  -4  15   3       38.09       40.94      1.81 o
  -3  15   3      337.65      343.39      6.34 o
  -2  15   3       15.55       13.18      0.98 o
  -1  15   3        0.00        1.67      0.77 o
   0  15   3       95.79       95.30      2.27 o
   1  15   3       40.42       33.20      1.34 o
   2  15   3      232.60      219.85      4.53 o
   3  15   3       58.27       53.87      2.15 o
   4  15   3       15.25       16.42      1.56 o
   5  15   3       14.20       11.63      1.71 o
   6  15   3       33.84       38.47      2.46 o
   7  15   3        0.41        0.11      1.54 o
   8  15   3       19.37       22.61      2.32 o
  -9  16   3        1.32       -2.87      2.87 o
  -8  16   3       74.36       75.84      5.23 o
  -7  16   3        0.39        1.49      1.25 o
  -6  16   3       19.74       17.04      1.81 o
  -5  16   3       86.69       75.58      3.15 o
  -4  16   3        5.68        4.61      2.00 o
  -3  16   3       24.20       17.81      1.68 o
  -2  16   3     1169.77     1124.98     13.85 o
  -1  16   3       57.45       50.07      2.35 o
   0  16   3       51.01       49.35      1.76 o
   1  16   3        3.06        4.08      0.88 o
   2  16   3        8.69        8.99      1.14 o
   3  16   3       14.81       14.65      1.48 o
   4  16   3        0.61       -0.91      1.61 o
   5  16   3        0.40       -1.29      1.34 o
   6  16   3        5.65        4.67      1.43 o
   7  16   3        2.09        2.00      1.69 o
   8  16   3        0.05       -1.66      1.66 o
  -9  17   3        0.00       -3.07      3.86 o
  -8  17   3        2.12        3.19      3.02 o
  -7  17   3       43.97       43.91      2.13 o
  -6  17   3        9.82        4.26      1.52 o
  -5  17   3       73.29       71.05      5.60 o
  -4  17   3      267.70      250.80      8.12 o
  -3  17   3       88.48       92.33      3.15 o
  -2  17   3       50.81       48.84      2.49 o
  -1  17   3       52.55       59.41      2.42 o
   0  17   3      169.74      172.17      3.32 o
   1  17   3      140.52      136.17      2.75 o
   2  17   3        6.83       12.48      1.44 o
   3  17   3        2.68        3.29      1.23 o
   4  17   3        0.05       -0.75      1.15 o
   5  17   3        4.61        7.66      1.67 o
   6  17   3        1.77        0.88      1.32 o
   7  17   3        1.44        5.28      1.81 o
   8  17   3        1.59        2.03      1.80 o
  -9  18   3        2.68        4.65      4.87 o
  -8  18   3        0.01        1.07      1.33 o
  -7  18   3       13.61       14.85      1.75 o
  -6  18   3       11.31       13.03      1.92 o
  -5  18   3       38.77       43.50      3.72 o
  -4  18   3        0.88       -1.04      1.21 o
  -3  18   3       11.36        4.19      1.57 o
  -2  18   3       49.69       48.51      2.38 o
  -1  18   3      114.72      112.48      2.70 o
   0  18   3       61.81       54.72      2.41 o
   1  18   3      132.58      130.97      3.58 o
   2  18   3       52.43       41.21      3.39 o
   3  18   3       18.70       17.61      1.63 o
   4  18   3       29.16       26.64      2.11 o
   5  18   3        0.34       -0.56      1.74 o
   6  18   3       14.60       15.23      2.10 o
   7  18   3        2.77        0.43      2.30 o
   8  18   3        1.22        0.93      1.81 o
  -8  19   3        0.55        1.07      1.10 o
  -7  19   3        1.39       -1.31      1.44 o
  -6  19   3        3.16        3.25      1.69 o
  -5  19   3        6.94        7.70      1.79 o
  -4  19   3       11.00       10.15      2.11 o
  -3  19   3        1.28        0.42      1.82 o
  -2  19   3      527.04      524.61      9.18 o
  -1  19   3       54.20       54.91      2.23 o
   0  19   3      648.89      680.74      9.00 o
   1  19   3      108.89      108.86      2.64 o
   2  19   3      101.16       95.96      3.01 o
   3  19   3       51.80       43.61      2.23 o
   4  19   3        1.53        3.66      1.39 o
   5  19   3       13.89       14.37      1.99 o
   6  19   3       11.29       14.61      1.84 o
   7  19   3        8.72       10.43      2.15 o
  -8  20   3        3.60        6.49      2.39 o
  -7  20   3       14.65       14.94      1.79 o
  -6  20   3       22.22       24.17      2.39 o
  -5  20   3        0.14        1.47      1.66 o
  -4  20   3       25.08       27.79      2.22 o
  -3  20   3       71.84       83.96      3.28 o
  -2  20   3        1.41        6.07      1.54 o
  -1  20   3        9.95        5.37      1.32 o
   0  20   3      173.81      166.82      3.53 o
   1  20   3       13.49       16.74      1.49 o
   2  20   3       34.72       44.34      2.26 o
   3  20   3       15.65       11.87      1.65 o
   4  20   3        2.76        1.24      1.39 o
   5  20   3        5.70        3.56      2.35 o
   6  20   3       15.99       16.85      3.78 o
   7  20   3        4.75        5.75      2.05 o
  -8  21   3       22.14       22.81      2.32 o
  -7  21   3       45.58       52.19      2.68 o
  -6  21   3        0.40        3.52      2.12 o
  -5  21   3       14.60       12.62      4.13 o
  -4  21   3      241.35      228.78      5.60 o
  -3  21   3        8.78        9.44      1.79 o
  -2  21   3       17.77       15.62      2.18 o
  -1  21   3       35.62       34.15      2.21 o
   0  21   3        0.14       -1.16      1.16 o
   1  21   3        9.44        4.16      1.25 o
   2  21   3       77.11       80.30      4.60 o
   3  21   3       20.23       24.33      1.98 o
   4  21   3      171.11      181.10      6.66 o
   5  21   3       25.30       19.76      2.40 o
   6  21   3        0.40        1.83      1.80 o
   7  21   3        0.16       -1.01      1.95 o
  -8  22   3        0.10        2.07      1.69 o
  -7  22   3        0.16       -0.99      1.54 o
  -6  22   3       69.58       77.85      5.55 o
  -5  22   3        4.06       -0.35      2.13 o
  -4  22   3       14.03       13.73      2.28 o
  -3  22   3       94.31      102.61      3.72 o
  -2  22   3        5.64        2.06      2.21 o
  -1  22   3        4.96        2.82      1.50 o
   0  22   3       50.49       54.65      3.32 o
   1  22   3        1.79       -1.07      1.40 o
   2  22   3        8.84        5.58      1.72 o
   3  22   3        9.43        8.08      1.65 o
   4  22   3        2.90        4.23      1.86 o
   5  22   3        0.11       -1.74      1.74 o
   6  22   3        2.79        4.45      2.08 o
   7  22   3        8.85       11.45      3.59 o
  -7  23   3        4.16        1.21      2.16 o
  -6  23   3      100.59      120.06      4.91 o
  -5  23   3        0.05        0.02      2.96 o
  -4  23   3       46.34       40.17      3.10 o
  -3  23   3        0.21       -0.59      1.47 o
  -2  23   3        0.50       -0.63      1.43 o
  -1  23   3       45.49       40.06      2.48 o
   0  23   3        1.69        2.25      1.56 o
   1  23   3        3.55        1.97      1.51 o
   2  23   3       10.48        8.18      1.90 o
   3  23   3       13.21        6.61      1.76 o
   4  23   3       54.66       55.88      3.16 o
   5  23   3       40.97       58.06      3.33 o
   6  23   3       39.68       41.75      3.06 o
  -7  24   3        0.68       -1.80      1.80 o
  -6  24   3       18.22       22.88      2.87 o
  -5  24   3        0.75        0.48      2.06 o
  -4  24   3       60.80       67.21      4.80 o
  -3  24   3        0.08       -2.11      2.11 o
  -2  24   3        1.88        0.24      1.50 o
  -1  24   3       88.07       98.08      4.25 o
   0  24   3        2.46        4.26      1.89 o
   1  24   3        0.43        0.05      1.56 o
   2  24   3        0.00       -1.61      2.08 o
   3  24   3       14.35       17.70      2.84 o
   4  24   3        2.56       -0.38      1.88 o
   5  24   3        9.51       10.61      2.37 o
   6  24   3        4.34        6.40      2.28 o
  -7  25   3        8.43       11.03      3.11 o
  -6  25   3        1.26        1.09      2.34 o
  -5  25   3       52.51       60.28      3.84 o
  -4  25   3       14.07       19.23      2.66 o
  -3  25   3       31.39       32.47      2.62 o
  -2  25   3        4.74        0.84      1.97 o
  -1  25   3        0.66        0.33      1.74 o
   0  25   3        3.67        3.70      2.02 o
   1  25   3        3.64        4.00      1.81 o
   2  25   3        3.16        3.46      1.87 o
   3  25   3       17.96       23.01      2.42 o
   4  25   3       44.51       52.84      3.65 o
   5  25   3        3.46        7.22      2.32 o
   6  25   3        1.25       -0.84      5.21 o
  -6  26   3       10.22       11.15      2.55 o
  -5  26   3       25.62       35.35      5.22 o
  -4  26   3       13.00       13.27      4.06 o
  -3  26   3        0.00       -1.09      1.90 o
  -2  26   3       34.73       37.59      3.19 o
  -1  26   3        0.06       -1.47      1.76 o
   0  26   3        6.71        5.76      3.20 o
   1  26   3       15.88       14.05      2.51 o
   2  26   3        0.94        0.64      1.82 o
   3  26   3       34.18       34.20      2.85 o
   4  26   3        3.41       10.96      2.69 o
   5  26   3       26.22       32.92      3.39 o
  -6  27   3        0.02       -2.01      2.04 o
  -5  27   3       46.24       42.11      3.65 o
  -4  27   3        2.37       -0.33      2.23 o
  -3  27   3        3.66        1.59      2.61 o
  -2  27   3       15.61       19.67      2.74 o
  -1  27   3        8.37        6.79      2.80 o
   0  27   3        6.42        4.01      2.29 o
   1  27   3       19.01       19.63      2.79 o
   2  27   3        0.15       -1.21      2.20 o
   3  27   3        0.38       -1.39      1.80 o
   4  27   3        6.37        4.85      2.61 o
   5  27   3        1.26        2.53      3.61 o
  -5  28   3       14.21       27.02      4.15 o
  -4  28   3        3.25        8.47      2.57 o
  -3  28   3        0.50        3.54      2.60 o
  -2  28   3        7.73        9.78      2.40 o
  -1  28   3        0.61        0.94      2.23 o
   0  28   3       14.01       12.56      2.70 o
   1  28   3        1.24        1.20      2.28 o
   2  28   3        3.75        4.24      4.60 o
   3  28   3        2.85        0.99      2.44 o
   4  28   3       24.67       32.37      4.20 o
  -4  29   3        0.00        3.55      2.46 o
  -3  29   3        6.21        2.23      2.45 o
  -2  29   3        5.30        4.05      2.56 o
  -1  29   3        0.40        2.10      2.35 o
   0  29   3        3.66        3.09      2.36 o
   1  29   3        0.46        2.82      2.45 o
   2  29   3        0.00       -0.98      2.37 o
   3  29   3        0.18        0.38      2.94 o
  -4  30   3        3.71        7.20      3.79 o
  -3  30   3       24.74       19.45      3.16 o
  -2  30   3        0.14       -0.29      2.25 o
  -1  30   3        6.31        6.41      2.70 o
   0  30   3        7.90        8.45      2.78 o
   1  30   3        0.00       -2.27      2.27 o
   2  30   3        0.14        5.04      4.24 o
   3  30   3        0.12        3.06      4.55 o
  -2  31   3        0.95       -2.15      2.15 o
  -1  31   3        5.16        7.53      2.72 o
   0  31   3        1.98        1.60      2.51 o
   1  31   3        3.15        2.09      2.52 o
   2  31   3       32.07       38.24      3.88 o
  -1  32   3        0.03        5.29      4.67 o
   0  32   3        1.92        0.14      4.01 o
 -10   0   4       13.69       15.30      2.02 o
  -8   0   4        2.43       -0.55      1.86 o
  -6   0   4       18.79       14.08      1.07 o
  -4   0   4      907.87      885.22     15.16 o
  -2   0   4       57.12       89.07      1.61 o
   0   0   4      331.37      364.64      6.03 o
   2   0   4      348.53      318.19      5.26 o
   4   0   4      777.15      757.73     12.67 o
   6   0   4       13.71       15.57      2.28 o
   8   0   4        5.01        5.71      2.27 o
 -10   1   4        0.11       -0.90      1.18 o
  -9   1   4        1.06        3.51      1.06 o
  -8   1   4        3.80        2.01      1.15 o
  -7   1   4        1.48       -0.67      0.67 o
  -6   1   4       18.95       18.20      0.83 o
  -5   1   4      181.66      194.04      2.68 o
  -4   1   4        3.41        2.51      0.38 o
  -3   1   4        0.30        0.35      0.27 o
  -2   1   4      788.10      787.72      7.13 o
  -1   1   4     1304.95     1237.36     11.82 o
   0   1   4      334.06      370.65      3.60 o
   1   1   4      118.00      171.05      2.26 o
   2   1   4       43.74       38.55      1.07 o
   3   1   4      288.66      321.02      3.99 o
   4   1   4        0.04       -0.01      0.63 o
   5   1   4      134.82      139.85      3.46 o
   6   1   4       58.56       51.52      2.30 o
   7   1   4       97.36       94.76      3.26 o
   8   1   4        4.73        5.08      1.59 o
   9   1   4        6.82        3.15      2.10 o
 -10   2   4        1.42        3.59      1.29 o
  -9   2   4        0.00       -0.91      0.91 o
  -8   2   4       55.96       52.92      1.86 o
  -7   2   4       31.54       26.81      1.11 o
  -6   2   4      159.50      164.79      2.49 o
  -5   2   4       94.74       88.82      1.43 o
  -4   2   4      210.34      201.28      2.15 o
  -3   2   4     3240.79     3450.35     27.05 o
  -2   2   4      239.41      316.53      3.18 o
  -1   2   4       25.78       31.65      0.75 o
   0   2   4     3114.32     3048.71     26.78 o
   1   2   4      545.72      549.34      6.55 o
   2   2   4      725.48      698.23      7.20 o
   3   2   4      251.42      231.25      3.05 o
   4   2   4      539.08      562.28      6.81 o
   5   2   4       39.33       37.74      2.43 o
   6   2   4       12.82        8.22      1.44 o
   7   2   4       78.46       67.83      2.80 o
   8   2   4        1.15        0.72      1.45 o
   9   2   4       33.96       38.95      2.62 o
 -10   3   4        2.36       -1.43      2.20 o
  -9   3   4       16.44       17.44      1.54 o
  -8   3   4       57.61       54.24      2.06 o
  -7   3   4       61.94       51.39      1.40 o
  -6   3   4      194.57      203.47      3.00 o
  -5   3   4       79.60       89.68      1.39 o
  -4   3   4      376.87      368.07      3.77 o
  -3   3   4     1458.36     1615.17     15.11 o
  -2   3   4       26.62       45.96      0.93 o
  -1   3   4      543.48      482.77      4.69 o
   0   3   4      151.60      156.32      1.87 o
   1   3   4      127.32      130.33      2.69 o
   2   3   4        0.00       -0.37      0.46 o
   3   3   4       81.63       78.87      1.61 o
   4   3   4      299.89      301.69      3.83 o
   5   3   4       55.92       46.46      2.05 o
   6   3   4       65.01       50.91      2.34 o
   7   3   4        0.54        1.52      1.40 o
   8   3   4        5.98        4.74      1.61 o
   9   3   4        0.51        2.79      1.69 o
 -10   4   4       22.46       18.25      2.54 o
  -9   4   4       29.80       30.49      2.73 o
  -8   4   4        0.29        0.17      1.24 o
  -7   4   4       11.55        9.32      0.85 o
  -6   4   4      354.01      367.90      5.83 o
  -5   4   4        6.84        6.66      0.43 o
  -4   4   4     1268.82     1289.79     12.96 o
  -3   4   4     1033.50     1201.23     11.43 o
  -2   4   4      326.72      344.93      3.70 o
  -1   4   4     1026.36     1109.06     10.07 o
   0   4   4      428.99      428.03      4.60 o
   1   4   4      631.76      638.35      6.60 o
   2   4   4       15.44        7.50      0.66 o
   3   4   4      822.40      825.70      9.08 o
   4   4   4      192.04      195.42      3.03 o
   5   4   4        8.25       12.82      2.24 o
   6   4   4       56.10       53.73      3.23 o
   7   4   4        4.31        2.53      1.42 o
   8   4   4       15.95       15.27      1.91 o
   9   4   4       25.72       30.48      3.08 o
 -10   5   4       17.66       13.41      2.56 o
  -9   5   4       30.16       30.75      2.86 o
  -8   5   4      151.03      131.69      4.91 o
  -7   5   4       33.92       33.69      2.59 o
  -6   5   4      247.12      239.00      6.44 o
  -5   5   4      250.34      223.31      3.90 o
  -4   5   4        1.05       -0.48      0.75 o
  -3   5   4     3327.38     3661.11     33.69 o
  -2   5   4       53.33       41.83      1.32 o
  -1   5   4      583.45      643.72      6.15 o
   0   5   4      138.51      144.55      2.16 o
   1   5   4     1839.58     1822.16     18.57 o
   2   5   4      730.91      862.16      8.77 o
   3   5   4      143.78      120.76      2.19 o
   4   5   4       14.63       19.00      1.02 o
   5   5   4       62.53       55.50      2.30 o
   6   5   4        4.60        2.84      1.32 o
   7   5   4        6.68        0.57      1.67 o
   8   5   4       32.03       31.03      2.36 o
   9   5   4        5.54        6.22      1.89 o
 -10   6   4        0.45       -2.03      2.03 o
  -9   6   4       41.77       40.42      3.20 o
  -8   6   4       25.73       34.04      2.89 o
  -7   6   4       18.68       18.34      2.77 o
  -6   6   4       70.03       65.97      3.36 o
  -5   6   4       11.37       17.45      1.25 o
  -4   6   4      185.58      201.28      2.42 o
  -3   6   4       73.67       56.87      1.35 o
  -2   6   4      370.69      462.86      4.87 o
  -1   6   4     1983.84     2115.36     18.73 o
   0   6   4       53.19       24.70      1.61 o
   1   6   4        7.95       13.28      0.78 o
   2   6   4      483.01      434.12      4.89 o
   3   6   4      785.20      804.25      8.95 o
   4   6   4       51.52       45.09      1.46 o
   5   6   4      170.57      164.49      3.93 o
   6   6   4        7.17        9.18      2.70 o
   7   6   4       76.59       69.82      2.94 o
   8   6   4        0.13       -1.48      1.48 o
   9   6   4       72.13       76.42      3.41 o
 -10   7   4        2.07        1.66      2.40 o
  -9   7   4       35.92       32.39      3.15 o
  -8   7   4       16.21       18.62      2.61 o
  -7   7   4      270.33      263.20      7.48 o
  -6   7   4       25.43       23.99      2.30 o
  -5   7   4      128.12      135.76      2.75 o
  -4   7   4       55.62       46.28      1.01 o
  -3   7   4       62.31       84.12      1.40 o
  -2   7   4      188.41      197.21      2.49 o
  -1   7   4     1225.72     1275.04     12.29 o
   0   7   4       82.82      102.42      1.72 o
   1   7   4     1900.40     2010.08     20.49 o
   2   7   4       34.75       58.55      1.46 o
   3   7   4       88.68       86.02      1.77 o
   4   7   4        7.83        9.85      0.92 o
   5   7   4      157.83      167.50      4.05 o
   6   7   4        7.76       -0.06      1.95 o
   7   7   4        4.31        5.79      1.97 o
   8   7   4        0.00       -1.21      1.49 o
   9   7   4        6.28        6.26      1.99 o
 -10   8   4       12.72       12.09      2.80 o
  -9   8   4       16.88       16.79      2.81 o
  -8   8   4      124.00      104.78      4.91 o
  -7   8   4      100.23       92.84      8.74 o
  -6   8   4      195.92      168.45      9.92 o
  -5   8   4       71.16       77.87      1.60 o
  -4   8   4       89.41       75.23      1.34 o
  -3   8   4        1.00        1.62      0.45 o
  -2   8   4      952.79     1024.25     13.15 o
  -1   8   4       38.76       39.36      1.47 o
   0   8   4       11.63       29.35      0.95 o
   1   8   4      828.61      966.62     10.43 o
   2   8   4      185.53      152.40      2.51 o
   3   8   4      349.05      330.01      4.12 o
   4   8   4      307.37      258.33      4.37 o
   5   8   4       84.14       70.66      2.71 o
   6   8   4      554.89      530.54      9.08 o
   7   8   4       42.10       44.16      2.49 o
   8   8   4       58.33       55.53      2.86 o
   9   8   4       12.96       13.55      2.30 o
 -10   9   4        5.10        0.78      2.42 o
  -9   9   4        1.37        0.33      2.33 o
  -8   9   4       31.60       35.64      3.27 o
  -7   9   4        0.00        1.82      1.98 o
  -6   9   4        1.20        1.57      3.12 o
  -5   9   4       72.33       70.80      1.32 o
  -4   9   4       30.03       37.35      1.25 o
  -3   9   4      191.98      214.59      3.18 o
  -2   9   4      216.54      259.20      3.72 o
  -1   9   4      298.17      312.75      3.69 o
   0   9   4      612.76      699.71      7.27 o
   1   9   4     1156.18     1204.17     12.80 o
   2   9   4        3.39        2.69      0.66 o
   3   9   4      723.73      747.26      8.54 o
   4   9   4       19.15       22.82      1.47 o
   5   9   4      106.16      129.20      3.67 o
   6   9   4      140.77      135.57      3.98 o
   7   9   4       27.10       34.16      2.32 o
   8   9   4       12.91       17.75      2.12 o
   9   9   4        2.28        0.33      1.74 o
 -10  10   4       32.86       34.72      3.76 o
  -9  10   4        2.49        0.91      2.55 o
  -8  10   4       29.71       24.79      2.99 o
  -7  10   4      104.90      107.64      4.90 o
  -6  10   4      104.83      111.49      4.85 o
  -5  10   4       47.09       42.45      1.13 o
  -4  10   4       66.81       69.22      1.41 o
  -3  10   4      202.26      231.33      3.16 o
  -2  10   4     1197.09     1174.48     20.62 o
  -1  10   4        2.18        0.96      0.54 o
   0  10   4       75.38       49.50      1.30 o
   1  10   4       57.98       60.47      1.69 o
   2  10   4        0.02        2.23      0.70 o
   3  10   4       49.76       54.44      1.64 o
   4  10   4      186.46      181.61      3.41 o
   5  10   4       86.41       91.08      3.13 o
   6  10   4       70.71       78.34      3.04 o
   7  10   4        4.32        3.91      1.60 o
   8  10   4       47.81       44.15      2.69 o
   9  10   4       14.18       18.04      2.67 o
 -10  11   4        1.41       -1.20      3.01 o
  -9  11   4       54.10       55.00      4.31 o
  -8  11   4        2.58        0.08      3.05 o
  -7  11   4       33.00       28.27      5.81 o
  -6  11   4       48.86       49.47      1.57 o
  -5  11   4        0.73       -0.87      0.93 o
  -4  11   4        2.03        0.77      0.59 o
  -3  11   4       41.72       29.64      1.29 o
  -2  11   4       34.80       26.10      0.94 o
  -1  11   4       26.35       35.87      1.15 o
   0  11   4      107.01       86.76      1.87 o
   1  11   4      164.17      157.05      2.86 o
   2  11   4      258.80      279.48      4.06 o
   3  11   4        7.11        4.24      0.88 o
   4  11   4        0.12        0.73      0.99 o
   5  11   4       36.08       35.51      2.18 o
   6  11   4       87.87       94.32      3.39 o
   7  11   4        6.00        4.67      1.68 o
   8  11   4       12.12       11.33      1.98 o
   9  11   4        9.89       13.56      2.40 o
 -10  12   4        0.45       -1.38      2.61 o
  -9  12   4        5.12        5.30      2.68 o
  -8  12   4        2.75        4.27      3.31 o
  -7  12   4       48.61       47.93      3.99 o
  -6  12   4       80.85       91.11      3.64 o
  -5  12   4      294.72      306.59      4.86 o
  -4  12   4       23.14       15.28      1.03 o
  -3  12   4       27.77       24.83      0.93 o
  -2  12   4      189.85      201.47      2.79 o
  -1  12   4      143.34      148.06      2.98 o
   0  12   4       57.54       57.74      1.59 o
   1  12   4        3.23        5.78      0.88 o
   2  12   4      130.33      110.58      2.31 o
   3  12   4      353.64      362.96      5.35 o
   4  12   4      518.09      497.93      7.66 o
   5  12   4      114.47       98.89      3.67 o
   6  12   4       67.12       59.69      2.80 o
   7  12   4        0.09        2.11      1.65 o
   8  12   4       40.57       48.69      3.39 o
 -10  13   4        6.74        6.13      4.61 o
  -9  13   4       46.37       40.91      4.17 o
  -8  13   4        2.27        1.96      4.87 o
  -7  13   4        0.35       -1.69      1.69 o
  -6  13   4       26.92       23.84      1.36 o
  -5  13   4       15.15       23.17      1.34 o
  -4  13   4       50.72       51.48      1.72 o
  -3  13   4        0.11       -0.59      0.59 o
  -2  13   4        8.36        7.06      0.79 o
  -1  13   4      326.23      351.39      4.32 o
   0  13   4      128.79      125.96      2.39 o
   1  13   4       73.15       72.85      2.00 o
   2  13   4      522.28      515.02      6.95 o
   3  13   4        4.18        7.45      1.10 o
   4  13   4      105.14       94.50      2.87 o
   5  13   4      104.19       94.77      2.89 o
   6  13   4       47.22       51.02      2.66 o
   7  13   4       80.26       85.10      3.48 o
   8  13   4        0.06       -1.63      1.66 o
  -9  14   4        6.72        5.91      3.00 o
  -8  14   4        4.64        5.24      2.76 o
  -7  14   4        5.06        6.96      1.45 o
  -6  14   4       34.53       32.40      2.35 o
  -5  14   4       10.12        5.76      1.10 o
  -4  14   4      668.76      645.79      8.66 o
  -3  14   4      328.56      307.51      4.58 o
  -2  14   4      307.74      300.62      3.88 o
  -1  14   4       61.35       58.75      1.59 o
   0  14   4      328.91      266.77      3.90 o
   1  14   4      250.52      247.52      3.73 o
   2  14   4      192.17      184.14      3.47 o
   3  14   4      258.55      253.29      4.77 o
   4  14   4      257.48      209.88      5.36 o
   5  14   4        8.55        7.00      1.42 o
   6  14   4       24.95       26.43      2.22 o
   7  14   4       19.93       19.70      2.23 o
   8  14   4        8.85        9.75      2.07 o
  -9  15   4        1.49       -2.12      2.75 o
  -8  15   4        4.84        6.73      2.90 o
  -7  15   4       43.32       43.14      4.71 o
  -6  15   4       49.87       50.68      2.51 o
  -5  15   4       94.27       93.38      2.96 o
  -4  15   4      153.69      165.80      3.64 o
  -3  15   4      142.98      131.30      3.18 o
  -2  15   4      265.58      250.55      3.49 o
  -1  15   4      654.62      676.51      7.45 o
   0  15   4      328.18      345.22      5.08 o
   1  15   4       90.80       83.46      2.12 o
   2  15   4      268.79      268.47      4.48 o
   3  15   4        5.81        3.80      1.22 o
   4  15   4        5.42        2.20      1.21 o
   5  15   4        0.38        0.79      1.25 o
   6  15   4       40.59       43.54      2.59 o
   7  15   4        1.60        1.16      1.74 o
   8  15   4        0.81       -0.07      2.62 o
  -9  16   4        0.01       -2.20      2.96 o
  -8  16   4        4.67        7.07      3.01 o
  -7  16   4       18.38       19.93      2.61 o
  -6  16   4        1.55        0.86      1.29 o
  -5  16   4       16.21       14.12      2.05 o
  -4  16   4       26.82       24.78      1.81 o
  -3  16   4        1.92        3.31      1.20 o
  -2  16   4      262.73      282.36      4.12 o
  -1  16   4      195.98      208.53      3.23 o
   0  16   4        0.44        0.81      0.86 o
   1  16   4       53.40       51.60      1.84 o
   2  16   4      541.92      466.23      6.69 o
   3  16   4       31.56       24.47      1.77 o
   4  16   4        4.93        3.03      1.30 o
   5  16   4       67.79       70.82      2.72 o
   6  16   4        5.12        4.53      1.75 o
   7  16   4        3.59        2.10      1.82 o
   8  16   4        5.01        8.41      2.10 o
  -9  17   4       10.17        4.92      3.27 o
  -8  17   4       46.94       59.07      4.90 o
  -7  17   4        4.84        3.20      1.64 o
  -6  17   4        3.75       -0.45      1.35 o
  -5  17   4        0.64        0.13      1.24 o
  -4  17   4       83.57       88.33      3.27 o
  -3  17   4        2.12        2.44      1.24 o
  -2  17   4      515.18      528.94      8.11 o
  -1  17   4      386.61      359.91      6.78 o
   0  17   4      792.11      766.40      9.05 o
   1  17   4      458.85      423.46      5.74 o
   2  17   4       42.20       40.89      2.07 o
   3  17   4        4.27        2.57      1.26 o
   4  17   4       10.34        7.31      1.49 o
   5  17   4        1.50        1.80      2.12 o
   6  17   4        0.07       -1.24      1.65 o
   7  17   4       43.64       52.69      3.10 o
   8  17   4       36.14       39.72      3.00 o
  -9  18   4        1.25       -2.28      4.83 o
  -8  18   4        1.38        2.79      3.76 o
  -7  18   4       11.95       15.11      2.61 o
  -6  18   4       23.23       28.30      3.68 o
  -5  18   4       11.74       12.77      1.68 o
  -4  18   4       23.86       24.73      1.77 o
  -3  18   4       62.95       65.22      2.90 o
  -2  18   4       75.08       70.94      2.61 o
  -1  18   4       48.22       51.17      1.99 o
   0  18   4       58.41       53.16      1.92 o
   1  18   4      166.55      156.61      3.15 o
   2  18   4       66.07       57.64      2.41 o
   3  18   4       39.34       36.18      2.09 o
   4  18   4       38.48       41.65      2.61 o
   5  18   4       24.12       23.65      2.26 o
   6  18   4        8.44       10.39      1.80 o
   7  18   4        1.01        0.77      1.95 o
  -8  19   4        0.88        3.42      3.14 o
  -7  19   4       68.62       83.17      3.60 o
  -6  19   4        0.00        1.44      1.50 o
  -5  19   4        8.24        6.51      1.59 o
  -4  19   4       23.50       25.77      1.87 o
  -3  19   4       91.85       84.32      2.91 o
  -2  19   4        0.45       -0.34      1.22 o
  -1  19   4       69.80       60.31      2.56 o
   0  19   4      263.42      247.26      4.10 o
   1  19   4        0.16       -0.43      1.03 o
   2  19   4       73.77       83.98      2.96 o
   3  19   4      401.98      385.00      6.83 o
   4  19   4        5.11        3.54      1.50 o
   5  19   4       20.20       21.10      2.65 o
   6  19   4       17.32       17.85      2.02 o
   7  19   4        7.69        7.15      2.18 o
  -8  20   4        3.98        7.86      3.49 o
  -7  20   4        1.05       -2.02      2.28 o
  -6  20   4       14.79       13.60      2.95 o
  -5  20   4       87.28       86.38      3.37 o
  -4  20   4       15.50       26.21      1.98 o
  -3  20   4        0.55       -0.05      1.24 o
  -2  20   4       19.01       13.17      1.86 o
  -1  20   4       52.66       48.77      2.31 o
   0  20   4        0.78       -0.84      1.37 o
   1  20   4       14.86       13.19      1.47 o
   2  20   4      168.03      157.67      4.04 o
   3  20   4        0.53       -0.56      1.38 o
   4  20   4       73.10       73.88      2.99 o
   5  20   4        0.88       -0.26      2.34 o
   6  20   4       17.10       23.35      2.19 o
   7  20   4        4.61        1.47      2.02 o
  -8  21   4        4.45        5.94      2.58 o
  -7  21   4        2.73        6.37      3.49 o
  -6  21   4        8.04        4.44      1.91 o
  -5  21   4       18.22       15.87      2.01 o
  -4  21   4       46.39       41.45      2.64 o
  -3  21   4       55.34       55.48      2.55 o
  -2  21   4        5.32        5.94      1.48 o
  -1  21   4        6.04        7.98      1.46 o
   0  21   4       48.33       40.91      2.00 o
   1  21   4      129.37      130.32      3.68 o
   2  21   4       61.15       54.63      2.56 o
   3  21   4        7.58        8.74      1.73 o
   4  21   4        2.17        2.68      1.83 o
   5  21   4        9.87        6.17      1.98 o
   6  21   4        7.76        7.90      1.90 o
   7  21   4       10.54       11.78      3.05 o
  -8  22   4        2.83        6.07      2.60 o
  -7  22   4        9.09       13.26      3.38 o
  -6  22   4       53.28       58.35      3.57 o
  -5  22   4        2.83        3.34      1.94 o
  -4  22   4       15.28       13.76      2.08 o
  -3  22   4        0.03       -1.32      1.32 o
  -2  22   4       25.08       23.98      1.95 o
  -1  22   4        1.46        0.08      1.28 o
   0  22   4       19.08       19.03      1.78 o
   1  22   4        0.51        0.12      1.49 o
   2  22   4        0.63        0.64      1.44 o
   3  22   4       10.51       10.46      1.78 o
   4  22   4      115.95      123.29      4.52 o
   5  22   4        4.13        5.15      2.72 o
   6  22   4        9.57        8.23      2.13 o
  -7  23   4       65.67       75.77      3.93 o
  -6  23   4       16.79       14.87      2.50 o
  -5  23   4       17.99       24.48      2.74 o
  -4  23   4        1.17        4.15      2.11 o
  -3  23   4       26.11       30.83      2.19 o
  -2  23   4        5.91        6.09      1.61 o
  -1  23   4       12.51       12.44      1.75 o
   0  23   4        1.07        0.82      2.26 o
   1  23   4        9.06        4.98      1.69 o
   2  23   4       10.85        8.26      1.90 o
   3  23   4        0.01       -1.48      1.48 o
   4  23   4       21.31       28.37      2.72 o
   5  23   4       25.75       30.28      4.50 o
   6  23   4        3.22        3.20      2.12 o
  -7  24   4        0.85        5.61      1.82 o
  -6  24   4        1.81       -2.00      2.01 o
  -5  24   4       34.04       31.56      2.98 o
  -4  24   4        3.14        9.97      3.64 o
  -3  24   4       30.06       26.72      2.21 o
  -2  24   4       52.27       45.62      2.56 o
  -1  24   4       29.53       24.46      2.38 o
   0  24   4       16.97       19.95      2.20 o
   1  24   4       11.93       14.28      2.11 o
   2  24   4       69.89       73.74      3.41 o
   3  24   4        2.38        2.80      2.23 o
   4  24   4       21.48       29.23      5.81 o
   5  24   4        4.29        7.75      2.30 o
   6  24   4        8.48        9.95      6.74 o
  -6  25   4       13.80       17.31      3.80 o
  -5  25   4        2.40        2.94      2.12 o
  -4  25   4        8.14        8.90      2.03 o
  -3  25   4       18.76       18.67      2.09 o
  -2  25   4        4.68        4.20      1.81 o
  -1  25   4       18.46       16.48      2.19 o
   0  25   4       88.71      103.61      4.70 o
   1  25   4       10.98        5.54      2.17 o
   2  25   4       37.23       36.01      2.80 o
   3  25   4        1.55        2.09      1.98 o
   4  25   4       16.17       15.75      2.86 o
   5  25   4       23.92       26.38      3.24 o
  -6  26   4        1.87        5.48      3.37 o
  -5  26   4        0.20       -1.68      2.04 o
  -4  26   4       15.27        9.59      2.36 o
  -3  26   4       11.53       12.60      2.21 o
  -2  26   4        0.28       -0.40      1.73 o
  -1  26   4       11.72        8.59      2.10 o
   0  26   4        5.32        5.38      2.23 o
   1  26   4       21.28       19.73      2.85 o
   2  26   4       21.12       20.37      2.52 o
   3  26   4        2.04        5.35      2.64 o
   4  26   4       13.39       14.07      2.95 o
   5  26   4        0.61       -1.53      3.29 o
  -5  27   4       11.68        3.36      2.36 o
  -4  27   4        0.29        3.11      1.97 o
  -3  27   4        3.99        4.00      2.28 o
  -2  27   4       16.91       17.54      2.37 o
  -1  27   4       10.17        4.75      2.47 o
   0  27   4       67.89       67.19      4.14 o
   1  27   4        1.07        4.51      2.37 o
   2  27   4       87.10       94.23      4.84 o
   3  27   4        0.40       -0.90      1.98 o
   4  27   4        6.84        6.40      2.74 o
  -5  28   4        0.49       -0.97      2.51 o
  -4  28   4        0.87        3.04      2.31 o
  -3  28   4        0.58       -0.21      3.66 o
  -2  28   4        8.97        9.22      2.22 o
  -1  28   4        6.12        4.95      3.45 o
   0  28   4        0.48       -0.08      2.20 o
   1  28   4        0.68        0.85      2.57 o
   2  28   4        0.55       -0.37      2.33 o
   3  28   4        4.86        6.24      3.27 o
   4  28   4        2.08        4.47      3.43 o
  -4  29   4        0.00        2.37      2.94 o
  -3  29   4        0.37       -1.87      3.44 o
  -2  29   4       45.82       43.82      3.95 o
  -1  29   4        0.62        0.90      2.19 o
   0  29   4       33.17       36.02      3.49 o
   1  29   4        0.23       -2.50      3.17 o
   2  29   4        3.71        2.98      2.55 o
   3  29   4        0.71        1.71      3.02 o
  -3  30   4        6.84        0.64      2.44 o
  -2  30   4        8.57        9.88      2.76 o
  -1  30   4        1.07       -0.52      2.29 o
   0  30   4        6.20        9.87      2.74 o
   1  30   4        2.32        5.28      2.69 o
   2  30   4       16.19       13.20      3.11 o
  -2  31   4        5.92        8.97      6.70 o
  -1  31   4        0.51        3.32      2.53 o
   0  31   4        5.33        5.61      2.85 o
   1  31   4        3.91        4.36      3.31 o
  -9   0   5        0.57        0.63      1.58 o
  -7   0   5       24.31       23.03      1.78 o
  -5   0   5     1460.61     1569.57     28.02 o
  -3   0   5      499.22      551.91      7.85 o
  -1   0   5     5423.82     5933.45     69.25 o
   1   0   5      193.25      182.10      4.06 o
   3   0   5      177.15      251.90      5.48 o
   5   0   5        2.76        1.48      1.69 o
   7   0   5        0.40       -1.88      1.88 o
   9   0   5       26.08       28.23      3.62 o
 -10   1   5        7.76        7.80      2.62 o
  -9   1   5        0.15        1.38      0.98 o
  -8   1   5       93.94       91.70      2.41 o
  -7   1   5       24.70       24.89      1.12 o
  -6   1   5      282.07      289.34      3.85 o
  -5   1   5        2.89        4.78      0.71 o
  -4   1   5      366.13      411.02      4.06 o
  -3   1   5      124.84      126.27      2.41 o
  -2   1   5       52.79       45.69      0.93 o
  -1   1   5      531.36      677.30      6.88 o
   0   1   5     2580.59     2728.25     27.32 o
   1   1   5     1362.89     1465.60     16.36 o
   2   1   5        7.50       11.78      1.03 o
   3   1   5       93.24      112.82      2.18 o
   4   1   5      113.81      113.61      2.31 o
   5   1   5       50.11       43.40      2.67 o
   6   1   5      117.66      112.62      3.53 o
   7   1   5       20.54       18.68      1.96 o
   8   1   5       30.59       31.17      2.37 o
   9   1   5        4.66        2.42      1.87 o
 -10   2   5       19.36       23.36      1.93 o
  -9   2   5        0.95       -0.04      1.22 o
  -8   2   5       17.90       16.04      1.53 o
  -7   2   5      149.53      157.06      3.10 o
  -6   2   5       21.28       19.43      0.89 o
  -5   2   5      156.69      157.71      2.30 o
  -4   2   5      198.37      266.61      3.38 o
  -3   2   5      630.17      574.00      4.91 o
  -2   2   5        6.81        8.37      0.49 o
  -1   2   5       76.09       98.64      2.03 o
   0   2   5     1536.35     1641.21     16.79 o
   1   2   5      141.81      174.28      2.83 o
   2   2   5     1408.26     1516.53     17.02 o
   3   2   5      274.95      244.11      3.53 o
   4   2   5       36.65       33.90      1.33 o
   5   2   5      255.57      236.90      5.00 o
   6   2   5       74.06       64.14      2.75 o
   7   2   5        0.30       -0.01      1.54 o
   8   2   5        4.62        4.64      1.71 o
   9   2   5        0.82       -1.60      1.60 o
 -10   3   5       17.92       20.09      2.68 o
  -9   3   5       13.27       12.14      1.32 o
  -8   3   5       61.93       60.48      1.93 o
  -7   3   5       21.71       21.20      0.98 o
  -6   3   5       66.69       61.22      1.43 o
  -5   3   5      185.73      223.76      2.62 o
  -4   3   5        1.54        0.82      0.30 o
  -3   3   5      312.51      306.95      3.05 o
  -2   3   5      231.58      229.58      2.45 o
  -1   3   5       10.91       11.33      0.59 o
   0   3   5      238.89      266.68      3.46 o
   1   3   5      159.80      137.31      2.40 o
   2   3   5      145.10      170.55      2.89 o
   3   3   5      304.26      333.79      4.44 o
   4   3   5      408.94      396.34      7.31 o
   5   3   5        2.52       -0.66      1.63 o
   6   3   5        3.06        5.49      1.83 o
   7   3   5       24.05       23.16      2.07 o
   8   3   5        0.69       -1.47      1.47 o
   9   3   5       10.72        4.30      2.39 o
 -10   4   5        1.14       -0.28      2.57 o
  -9   4   5        3.75       -1.68      1.68 o
  -8   4   5       22.39       24.56      1.56 o
  -7   4   5       62.41       50.29      1.33 o
  -6   4   5       31.05       24.52      1.12 o
  -5   4   5       82.76       82.08      1.53 o
  -4   4   5        0.24        0.04      0.43 o
  -3   4   5      265.63      242.97      3.04 o
  -2   4   5       12.86       13.08      0.58 o
  -1   4   5     2893.81     3225.83     28.41 o
   0   4   5     1592.15     1709.43     16.41 o
   1   4   5      282.30      282.63      4.01 o
   2   4   5        1.87        4.21      0.68 o
   3   4   5       79.71       82.64      1.91 o
   4   4   5      105.14       97.46      2.34 o
   5   4   5      156.04      145.28      3.76 o
   6   4   5        2.53        3.60      1.81 o
   7   4   5        8.90        9.21      1.73 o
   8   4   5       16.34       18.34      2.13 o
   9   4   5        3.54        1.95      1.87 o
 -10   5   5       11.88       16.35      2.74 o
  -9   5   5       36.30       29.47      2.77 o
  -8   5   5        0.47       -0.24      1.74 o
  -7   5   5      100.78      100.41      4.20 o
  -6   5   5       40.53       33.75      1.06 o
  -5   5   5       65.56       68.63      2.63 o
  -4   5   5      128.67      123.42      1.78 o
  -3   5   5       31.06       36.18      0.88 o
  -2   5   5       45.72       43.20      1.44 o
  -1   5   5      758.39      710.15      7.24 o
   0   5   5      305.39      346.19      4.03 o
   1   5   5        2.46        3.69      0.62 o
   2   5   5       80.48       67.85      1.63 o
   3   5   5       63.94       69.11      2.23 o
   4   5   5      130.32      128.57      2.71 o
   5   5   5       64.67       60.94      2.60 o
   6   5   5       69.70       51.48      2.50 o
   7   5   5      120.96      117.25      3.77 o
   8   5   5        2.28        0.31      1.54 o
   9   5   5        0.04       -0.03      1.79 o
 -10   6   5       21.13       22.32      2.95 o
  -9   6   5       11.27       14.94      2.52 o
  -8   6   5       17.56       13.99      2.40 o
  -7   6   5       69.39       61.04      4.49 o
  -6   6   5        1.64       -1.11      2.09 o
  -5   6   5      486.57      483.74      5.66 o
  -4   6   5        0.15        1.20      0.48 o
  -3   6   5        0.01        0.25      0.37 o
  -2   6   5     1808.73     2047.55     20.07 o
  -1   6   5     1600.96     1701.87     16.21 o
   0   6   5      235.73      277.16      3.65 o
   1   6   5       26.19       33.48      1.37 o
   2   6   5        5.39        4.59      0.79 o
   3   6   5      239.18      230.47      3.47 o
   4   6   5      150.01      147.81      2.94 o
   5   6   5       12.26        8.92      1.59 o
   6   6   5      117.57      104.70      3.50 o
   7   6   5        0.19        1.07      1.51 o
   8   6   5        5.64        6.91      1.86 o
   9   6   5        0.61       -1.74      1.74 o
 -10   7   5       57.37       61.57      4.15 o
  -9   7   5       17.70       18.70      2.74 o
  -8   7   5       21.00       19.20      3.77 o
  -7   7   5       15.49       14.53      3.00 o
  -6   7   5       10.16       15.39      3.14 o
  -5   7   5      124.22      130.43      2.41 o
  -4   7   5      163.29      175.08      2.34 o
  -3   7   5      140.07      144.09      1.91 o
  -2   7   5      263.54      287.25      3.22 o
  -1   7   5        1.23        2.83      0.55 o
   0   7   5      343.57      376.07      4.67 o
   1   7   5     1064.18     1111.66     12.85 o
   2   7   5      206.02      201.46      3.10 o
   3   7   5        2.23        2.27      0.77 o
   4   7   5       13.93       11.07      1.27 o
   5   7   5      500.83      456.12      8.08 o
   6   7   5        0.36        2.55      1.52 o
   7   7   5       11.16       11.06      1.84 o
   8   7   5       15.91       18.54      2.18 o
   9   7   5        0.01       -0.82      2.10 o
 -10   8   5        5.78        7.12      2.54 o
  -9   8   5        5.90        2.88      2.28 o
  -8   8   5       31.28       21.45      2.82 o
  -7   8   5        0.05       -0.37      2.20 o
  -6   8   5        4.58        3.61      2.61 o
  -5   8   5       41.77       48.00      1.17 o
  -4   8   5       89.39       91.74      1.60 o
  -3   8   5        3.12        4.05      0.63 o
  -2   8   5      125.86      167.62      2.33 o
  -1   8   5      364.08      414.73      4.68 o
   0   8   5      315.69      348.86      4.78 o
   1   8   5       58.21       62.19      2.38 o
   2   8   5       16.49       18.23      1.18 o
   3   8   5      163.24      162.26      2.88 o
   4   8   5        1.41        0.80      1.03 o
   5   8   5      491.72      438.05      7.89 o
   6   8   5        2.05        0.49      1.43 o
   7   8   5       22.82       25.78      2.24 o
   8   8   5        1.11        2.11      1.76 o
   9   8   5        4.26        3.10      2.86 o
 -10   9   5       23.33       16.44      3.00 o
  -9   9   5        5.22        4.27      2.43 o
  -8   9   5        4.87        3.59      2.31 o
  -7   9   5        2.45       -0.64      4.27 o
  -6   9   5      188.46      162.79      6.67 o
  -5   9   5       29.99       36.33      1.20 o
  -4   9   5        0.00        0.63      0.50 o
  -3   9   5       45.55       53.37      1.20 o
  -2   9   5      554.60      553.20      5.91 o
  -1   9   5     1043.47     1058.53     10.57 o
   0   9   5      182.51      149.77      2.71 o
   1   9   5       16.89       14.58      1.01 o
   2   9   5       10.70       16.55      1.19 o
   3   9   5      895.17      922.46      9.75 o
   4   9   5       66.36       52.09      2.47 o
   5   9   5      249.27      222.04      5.09 o
   6   9   5       38.25       37.50      2.63 o
   7   9   5        9.33        9.33      1.86 o
   8   9   5       18.19       21.41      2.29 o
 -10  10   5        0.01       -1.32      2.36 o
  -9  10   5        5.24        7.64      2.73 o
  -8  10   5       27.01       29.80      3.26 o
  -7  10   5        3.60        4.62      2.13 o
  -6  10   5       66.80       53.63      1.93 o
  -5  10   5       84.66       71.84      2.29 o
  -4  10   5      196.29      181.36      2.70 o
  -3  10   5      170.62      146.68      2.18 o
  -2  10   5        0.08        0.46      0.54 o
  -1  10   5      514.67      468.96      5.28 o
   0  10   5      422.73      445.17      5.47 o
   1  10   5      804.46      792.59      9.69 o
   2  10   5      413.08      383.50      5.47 o
   3  10   5      133.18      131.29      2.67 o
   4  10   5      681.66      645.24      9.38 o
   5  10   5      122.72      119.45      3.75 o
   6  10   5        0.00        1.10      1.62 o
   7  10   5       27.49       20.18      2.17 o
   8  10   5       32.53       41.42      2.82 o
 -10  11   5        5.80        6.09      2.83 o
  -9  11   5        2.81        4.16      3.69 o
  -8  11   5       28.00       31.87      4.42 o
  -7  11   5       29.68       25.05      2.95 o
  -6  11   5       20.11       18.48      1.79 o
  -5  11   5        1.37       -0.73      0.73 o
  -4  11   5      106.57      126.06      2.49 o
  -3  11   5     1059.37     1095.60     11.77 o
  -2  11   5       61.78       68.20      1.54 o
  -1  11   5       68.87       61.04      1.52 o
   0  11   5        6.23        4.93      0.89 o
   1  11   5       68.51       82.00      2.12 o
   2  11   5       36.35       37.89      1.56 o
   3  11   5      203.22      209.58      3.79 o
   4  11   5      636.71      581.77      7.98 o
   5  11   5      220.79      228.30      6.61 o
   6  11   5        0.04        2.87      1.57 o
   7  11   5        0.20       -0.08      1.60 o
   8  11   5        5.29       12.43      2.19 o
 -10  12   5        0.02        1.73      4.11 o
  -9  12   5        6.60        7.14      4.28 o
  -8  12   5       25.94       27.59      4.20 o
  -7  12   5        0.39       -0.60      2.29 o
  -6  12   5      256.00      259.70      5.29 o
  -5  12   5       12.70       12.96      1.13 o
  -4  12   5      165.53      151.00      3.08 o
  -3  12   5       96.53       86.15      2.51 o
  -2  12   5       25.58       30.21      1.09 o
  -1  12   5        0.35        2.69      0.69 o
   0  12   5       11.07        7.77      0.86 o
   1  12   5       38.13       33.55      1.48 o
   2  12   5       58.33       70.89      2.15 o
   3  12   5       28.52       28.57      1.74 o
   4  12   5      101.62       82.16      2.53 o
   5  12   5       96.85       89.26      5.05 o
   6  12   5       27.17       27.30      3.66 o
   7  12   5        0.30       -1.35      2.51 o
   8  12   5       25.62       27.37      3.36 o
  -9  13   5       12.94       12.34      3.19 o
  -8  13   5        6.27        5.94      2.78 o
  -7  13   5        1.42        3.39      2.35 o
  -6  13   5       75.91       81.84      3.41 o
  -5  13   5      322.44      316.94      6.47 o
  -4  13   5       97.91       99.93      2.38 o
  -3  13   5       42.84       45.60      1.59 o
  -2  13   5       92.72       98.24      2.44 o
  -1  13   5        0.28        1.43      0.70 o
   0  13   5      278.86      288.62      4.13 o
   1  13   5      497.40      474.24      6.57 o
   2  13   5      709.19      672.58      8.75 o
   3  13   5        0.99        0.89      1.13 o
   4  13   5       29.63       21.36      1.56 o
   5  13   5       19.77       21.12      2.05 o
   6  13   5        4.94        0.17      1.57 o
   7  13   5        6.99        6.04      1.93 o
   8  13   5        0.00       -1.79      1.79 o
  -9  14   5        1.24        0.74      2.64 o
  -8  14   5        1.51        3.06      2.63 o
  -7  14   5       36.23       47.49      9.31 o
  -6  14   5      158.95      152.32      4.27 o
  -5  14   5        8.06        7.95      1.38 o
  -4  14   5       36.20       31.33      2.05 o
  -3  14   5      211.52      198.34      3.97 o
  -2  14   5      374.77      374.55      4.63 o
  -1  14   5       26.73       19.01      1.08 o
   0  14   5       63.13       64.39      1.87 o
   1  14   5       82.53       73.90      2.27 o
   2  14   5       57.24       66.34      2.20 o
   3  14   5      354.38      342.37      5.99 o
   4  14   5       11.97        5.57      1.29 o
   5  14   5        0.01        0.42      1.46 o
   6  14   5        0.02        0.10      1.94 o
   7  14   5       21.23       20.29      2.35 o
   8  14   5        1.25        4.59      2.00 o
  -9  15   5        0.07        2.43      2.86 o
  -8  15   5       12.11       12.53      3.16 o
  -7  15   5       17.76       17.74      1.58 o
  -6  15   5        0.25       -0.96      1.22 o
  -5  15   5       33.46       30.41      1.94 o
  -4  15   5      675.76      635.63      9.24 o
  -3  15   5       16.05       14.82      1.40 o
  -2  15   5      224.31      219.90      3.48 o
  -1  15   5        7.10        6.16      0.97 o
   0  15   5       72.26       66.34      1.99 o
   1  15   5       18.52       16.07      1.31 o
   2  15   5        6.11        8.97      1.25 o
   3  15   5      193.37      174.48      4.04 o
   4  15   5        2.31        2.19      1.30 o
   5  15   5       13.58       12.11      1.65 o
   6  15   5       12.43        9.48      2.29 o
   7  15   5        8.67       11.20      2.18 o
   8  15   5       11.24       14.94      2.98 o
  -9  16   5        0.03        0.40      2.96 o
  -8  16   5        8.41        9.69      3.02 o
  -7  16   5        0.76        0.15      1.20 o
  -6  16   5       44.62       47.35      2.58 o
  -5  16   5        7.31        9.22      1.48 o
  -4  16   5      471.23      448.83      7.94 o
  -3  16   5      261.68      257.19      4.89 o
  -2  16   5       74.75       66.09      2.74 o
  -1  16   5       42.20       34.56      1.53 o
   0  16   5      508.42      471.77      6.19 o
   1  16   5      134.84      139.96      3.15 o
   2  16   5      126.38      114.23      3.17 o
   3  16   5       88.60       73.68      2.71 o
   4  16   5        0.52       -0.93      1.29 o
   5  16   5        3.63        4.16      1.56 o
   6  16   5        4.53        2.81      1.82 o
   7  16   5       14.10       12.25      2.26 o
  -9  17   5        8.22        7.15      3.32 o
  -8  17   5       13.69       11.54      3.32 o
  -7  17   5        0.26       -0.25      1.49 o
  -6  17   5        2.19        2.25      1.43 o
  -5  17   5        5.69        4.39      1.39 o
  -4  17   5        0.25        2.33      1.23 o
  -3  17   5       14.78       11.31      1.46 o
  -2  17   5        5.95        6.73      1.38 o
  -1  17   5       28.73       33.85      1.57 o
   0  17   5        1.35        0.35      1.03 o
   1  17   5        0.27        1.39      1.11 o
   2  17   5        3.45        6.31      1.41 o
   3  17   5       17.87       16.62      1.79 o
   4  17   5        0.71        1.23      1.32 o
   5  17   5        7.81       12.76      1.76 o
   6  17   5       28.98       27.22      3.63 o
   7  17   5       28.65       33.72      2.94 o
  -9  18   5        3.27        3.83      5.02 o
  -8  18   5       19.40       30.49      4.18 o
  -7  18   5        1.49        5.26      1.55 o
  -6  18   5        0.01       -0.67      1.83 o
  -5  18   5       31.58       25.54      2.04 o
  -4  18   5        2.57        3.50      1.48 o
  -3  18   5       35.14       38.64      2.23 o
  -2  18   5      142.41      138.34      4.95 o
  -1  18   5      187.01      186.90      3.74 o
   0  18   5      318.72      277.26      4.40 o
   1  18   5        0.54        0.95      1.16 o
   2  18   5      122.51      127.23      3.74 o
   3  18   5       69.08       62.73      2.88 o
   4  18   5        7.06        4.73      1.81 o
   5  18   5        4.99        7.47      1.70 o
   6  18   5       11.99       12.05      2.31 o
   7  18   5        0.00       -1.18      2.29 o
  -8  19   5        5.31        2.74      3.14 o
  -7  19   5        0.85        2.22      2.93 o
  -6  19   5        3.98        4.32      2.07 o
  -5  19   5       18.34       13.75      1.83 o
  -4  19   5       83.39       78.90      3.17 o
  -3  19   5      118.89      113.84      3.36 o
  -2  19   5       63.64       61.06      2.52 o
  -1  19   5       38.39       40.02      2.17 o
   0  19   5        2.27        1.63      1.21 o
   1  19   5       49.54       44.39      2.25 o
   2  19   5      238.99      213.45      4.73 o
   3  19   5       21.60       22.01      1.95 o
   4  19   5        9.03        5.01      1.68 o
   5  19   5        2.72        2.95      1.62 o
   6  19   5       10.30       16.27      2.50 o
   7  19   5        1.63        1.33      2.13 o
  -8  20   5        2.75        2.17      3.06 o
  -7  20   5       51.61       57.00      3.53 o
  -6  20   5       10.71        9.38      2.66 o
  -5  20   5       27.61       24.59      2.45 o
  -4  20   5        0.33        0.17      1.49 o
  -3  20   5      110.99      118.26      3.52 o
  -2  20   5       77.91       73.65      2.82 o
  -1  20   5        0.09       -0.59      1.23 o
   0  20   5       19.75       21.12      1.69 o
   1  20   5       21.35       18.20      1.78 o
   2  20   5        9.60        6.95      1.54 o
   3  20   5       41.92       53.95      2.67 o
   4  20   5        5.42        5.16      1.90 o
   5  20   5        0.21        3.41      1.71 o
   6  20   5       11.02       12.70      2.46 o
  -8  21   5       12.96       17.10      3.97 o
  -7  21   5        3.37        2.87      2.39 o
  -6  21   5       20.54       20.32      2.41 o
  -5  21   5       31.35       39.33      3.65 o
  -4  21   5      100.09       91.88      4.04 o
  -3  21   5        0.25        4.21      1.50 o
  -2  21   5       30.79       31.55      2.09 o
  -1  21   5        1.70        0.83      1.28 o
   0  21   5       31.51       27.83      2.16 o
   1  21   5        3.12        2.48      1.56 o
   2  21   5      143.47      144.41      4.02 o
   3  21   5       46.64       50.24      2.65 o
   4  21   5        7.26        2.83      1.94 o
   5  21   5       26.79       26.86      3.21 o
   6  21   5       22.19       29.17      3.58 o
  -7  22   5        2.67       -0.86      2.06 o
  -6  22   5       14.54       18.56      2.47 o
  -5  22   5       47.46       41.22      3.04 o
  -4  22   5       10.59       11.83      1.99 o
  -3  22   5       40.85       41.32      2.39 o
  -2  22   5        4.19        5.94      1.54 o
  -1  22   5       89.91       83.34      3.10 o
   0  22   5        5.57        4.31      1.63 o
   1  22   5        1.02       -1.44      1.44 o
   2  22   5        8.76        8.45      1.92 o
   3  22   5        4.46        8.04      1.84 o
   4  22   5        4.22        3.78      1.99 o
   5  22   5        0.67        1.51      1.98 o
   6  22   5       13.83       13.24      2.17 o
  -7  23   5       16.09       20.87      3.95 o
  -6  23   5       56.99       59.72      4.26 o
  -5  23   5        2.37        4.21      2.07 o
  -4  23   5        8.79        4.12      1.79 o
  -3  23   5       23.58       22.75      2.06 o
  -2  23   5        2.49        2.30      1.54 o
  -1  23   5       68.26       62.72      3.16 o
   0  23   5        6.77        5.93      1.71 o
   1  23   5        4.36        5.25      1.79 o
   2  23   5       35.15       43.73      3.00 o
   3  23   5        8.98       16.95      2.31 o
   4  23   5      100.79       99.16      4.75 o
   5  23   5        6.68        5.40      2.34 o
   6  23   5       13.90       12.17      3.24 o
  -7  24   5        4.37        8.50      2.21 o
  -6  24   5       16.37       24.50      2.84 o
  -5  24   5        1.22       -0.41      2.22 o
  -4  24   5        0.99        1.70      1.84 o
  -3  24   5       15.31       14.76      1.91 o
  -2  24   5       37.60       45.14      2.61 o
  -1  24   5       16.60       14.96      2.97 o
   0  24   5        4.33        6.05      1.87 o
   1  24   5       16.17       12.98      3.10 o
   2  24   5        4.93        2.10      1.90 o
   3  24   5        0.00        1.93      1.91 o
   4  24   5        0.43        4.24      3.05 o
   5  24   5        3.46        5.55      3.74 o
  -6  25   5       32.38       39.27      3.35 o
  -5  25   5        3.44        3.81      2.71 o
  -4  25   5        1.99        0.85      2.63 o
  -3  25   5        0.66       -0.12      2.13 o
  -2  25   5        1.95       -1.69      1.69 o
  -1  25   5        0.71        4.87      1.91 o
   0  25   5        0.28        4.77      2.06 o
   1  25   5        9.39        6.27      2.44 o
   2  25   5        1.56        0.26      1.99 o
   3  25   5        3.64        6.13      2.21 o
   4  25   5       61.52       59.74      4.22 o
   5  25   5        0.06       -1.32      3.30 o
  -6  26   5        2.78        5.22      2.31 o
  -5  26   5        0.04       -1.42      1.99 o
  -4  26   5       12.19       14.73      2.69 o
  -3  26   5        8.61        5.21      2.51 o
  -2  26   5       10.19       10.21      2.21 o
  -1  26   5        8.68        9.48      2.20 o
   0  26   5       24.81       29.21      3.19 o
   1  26   5       54.05       63.59      4.08 o
   2  26   5       22.03       25.99      3.21 o
   3  26   5        6.23       13.63      2.47 o
   4  26   5       40.05       46.64      3.96 o
  -5  27   5        3.84        5.19      2.70 o
  -4  27   5        8.64        9.66      2.52 o
  -3  27   5       14.42       16.07      4.17 o
  -2  27   5       13.70       11.89      2.27 o
  -1  27   5       10.01        8.66      2.52 o
   0  27   5       12.24       15.55      2.79 o
   1  27   5       22.96       19.36      3.07 o
   2  27   5        2.84        7.46      2.65 o
   3  27   5       18.25       27.04      6.57 o
   4  27   5       15.18       26.26      4.49 o
  -5  28   5        2.26       -2.20      4.40 o
  -4  28   5       10.02       12.53      2.63 o
  -3  28   5        8.11        4.05      2.43 o
  -2  28   5       70.24       81.55      4.24 o
  -1  28   5        4.08        7.72      2.96 o
   0  28   5       16.50       16.99      3.00 o
   1  28   5        6.21       10.47      2.80 o
   2  28   5        0.88        5.67      2.69 o
   3  28   5        0.19        5.68      4.15 o
  -4  29   5        4.59        6.75      2.48 o
  -3  29   5        4.45        2.23      2.51 o
  -2  29   5        2.12        1.30      2.41 o
  -1  29   5        0.26       -0.69      2.17 o
   0  29   5       27.72       39.55      6.12 o
   1  29   5        1.06       -1.01      3.21 o
   2  29   5        7.92        7.89      2.82 o
  -3  30   5        0.01        1.78      3.38 o
  -2  30   5       11.24       16.32      3.57 o
  -1  30   5        2.81        1.74      3.59 o
   0  30   5        1.89        1.20      2.41 o
   1  30   5       14.41       11.70      2.99 o
  -1  31   5        2.44        2.82      2.91 o
   0  31   5       10.71       23.94     10.01 o
 -10   0   6        2.31       -0.74      1.95 o
  -8   0   6        0.02       -0.32      1.36 o
  -6   0   6      133.72      131.66      3.30 o
  -4   0   6      754.31      801.35     10.04 o
  -2   0   6      413.95      444.63      6.83 o
   0   0   6      148.89      191.23      4.29 o
   2   0   6        0.24        2.97      1.07 o
   4   0   6       72.19       74.84      3.04 o
   6   0   6       37.24       34.07      3.28 o
   8   0   6       30.13       26.62      3.44 o
 -10   1   6        6.77        6.34      1.35 o
  -9   1   6        1.90        1.97      1.53 o
  -8   1   6       24.51       24.04      2.24 o
  -7   1   6      149.46      148.85      3.14 o
  -6   1   6      152.34      150.15      2.90 o
  -5   1   6      120.05      123.19      2.69 o
  -4   1   6       98.49      107.55      1.53 o
  -3   1   6        5.54        4.48      0.46 o
  -2   1   6     1589.77     1592.80     14.42 o
  -1   1   6       17.85       27.14      1.16 o
   0   1   6      161.87      182.75      2.95 o
   1   1   6       28.01       23.62      1.12 o
   2   1   6        9.93       11.35      0.92 o
   3   1   6     1550.14     1488.65     17.07 o
   4   1   6        3.02        3.88      1.00 o
   5   1   6        6.17        7.13      1.52 o
   6   1   6       33.14       28.83      2.17 o
   7   1   6        2.40        1.74      1.60 o
   8   1   6        0.05        1.36      1.72 o
 -10   2   6        0.00        0.19      1.70 o
  -9   2   6       21.28       19.79      1.34 o
  -8   2   6        4.73        5.26      1.06 o
  -7   2   6       78.10       78.43      2.20 o
  -6   2   6       13.42       14.75      0.91 o
  -5   2   6       57.03       73.58      1.52 o
  -4   2   6      487.30      514.75      6.25 o
  -3   2   6      360.72      397.50      4.67 o
  -2   2   6      272.97      247.74      3.88 o
  -1   2   6      654.05      844.93      8.57 o
   0   2   6       14.27       12.80      0.90 o
   1   2   6      910.14     1072.91     12.45 o
   2   2   6        4.27        4.12      0.78 o
   3   2   6      565.88      560.70      7.37 o
   4   2   6        1.39        2.14      1.28 o
   5   2   6        5.94        2.17      1.50 o
   6   2   6       32.51       30.94      2.23 o
   7   2   6       47.23       47.02      2.73 o
   8   2   6        0.08        0.91      1.70 o
 -10   3   6        2.33       -0.61      1.85 o
  -9   3   6        4.40        2.11      1.41 o
  -8   3   6       23.30       29.69      1.49 o
  -7   3   6       29.40       30.63      1.29 o
  -6   3   6       47.23       55.33      1.72 o
  -5   3   6       16.94       15.83      1.10 o
  -4   3   6        1.03        0.36      0.48 o
  -3   3   6      557.76      509.90      6.31 o
  -2   3   6      931.71      973.61      9.68 o
  -1   3   6       32.40       41.13      1.21 o
   0   3   6     2363.67     2719.77     29.55 o
   1   3   6       26.01       34.89      1.33 o
   2   3   6       38.21       35.72      1.57 o
   3   3   6       58.97       49.87      2.19 o
   4   3   6      199.81      185.00      4.17 o
   5   3   6        0.18       -0.54      1.27 o
   6   3   6        1.03       -0.10      1.41 o
   7   3   6       16.61       13.44      2.01 o
   8   3   6       11.14       10.87      2.95 o
 -10   4   6        0.01       -1.76      1.76 o
  -9   4   6       25.42       23.44      2.57 o
  -8   4   6       17.83       15.63      1.24 o
  -7   4   6      157.35      136.42      2.48 o
  -6   4   6       11.28        9.01      1.12 o
  -5   4   6      371.62      383.80      4.88 o
  -4   4   6      154.55      180.65      2.70 o
  -3   4   6      639.92      699.02      6.69 o
  -2   4   6      749.40      851.80      7.68 o
  -1   4   6       16.79       18.85      0.81 o
   0   4   6       16.63       20.33      1.46 o
   1   4   6      735.53      692.06      8.52 o
   2   4   6       41.52       30.90      1.32 o
   3   4   6       15.02       18.74      1.25 o
   4   4   6      245.42      236.88      4.08 o
   5   4   6        0.66       -1.22      1.78 o
   6   4   6        0.00       -1.36      1.36 o
   7   4   6        1.92       -0.47      1.58 o
   8   4   6       10.83        8.54      2.04 o
 -10   5   6       12.90       12.88      2.49 o
  -9   5   6        7.04       10.27      4.28 o
  -8   5   6        3.41        3.41      1.93 o
  -7   5   6       62.43       54.47      1.78 o
  -6   5   6       85.32       72.65      2.17 o
  -5   5   6        3.21        6.43      0.62 o
  -4   5   6      618.98      684.56      6.64 o
  -3   5   6      380.77      460.46      4.64 o
  -2   5   6        0.66       -0.41      0.41 o
  -1   5   6      148.48      159.85      2.33 o
   0   5   6      147.95      186.33      2.85 o
   1   5   6       99.73       90.71      2.07 o
   2   5   6       56.02       51.65      1.74 o
   3   5   6       71.67       62.79      1.96 o
   4   5   6      318.34      289.17      5.19 o
   5   5   6       82.39       80.86      4.28 o
   6   5   6        0.66        0.28      1.49 o
   7   5   6       17.22       16.35      2.06 o
   8   5   6        0.25       -1.12      1.72 o
 -10   6   6        1.73        1.82      2.22 o
  -9   6   6       37.80       35.72      3.18 o
  -8   6   6       35.78       31.96      2.91 o
  -7   6   6       29.48       31.46      2.76 o
  -6   6   6      170.11      165.58      3.24 o
  -5   6   6       59.73       66.69      2.41 o
  -4   6   6      849.27      916.11     10.83 o
  -3   6   6       79.53       87.55      2.02 o
  -2   6   6       51.14       55.27      1.29 o
  -1   6   6        0.47        0.18      0.65 o
   0   6   6      412.14      389.41      4.90 o
   1   6   6      111.00      109.24      2.17 o
   2   6   6     1059.92     1008.39     12.03 o
   3   6   6      132.21      119.69      2.67 o
   4   6   6      187.07      168.17      3.78 o
   5   6   6       51.12       53.30      2.69 o
   6   6   6        0.67       -0.60      1.46 o
   7   6   6        0.72       -1.39      1.53 o
   8   6   6       15.68       17.72      2.30 o
 -10   7   6        0.63       -2.19      2.19 o
  -9   7   6        1.72        1.29      2.67 o
  -8   7   6       53.00       62.66      5.37 o
  -7   7   6        9.77        6.61      2.11 o
  -6   7   6        0.27        1.57      0.77 o
  -5   7   6       70.49       74.96      2.10 o
  -4   7   6      400.89      398.76      5.94 o
  -3   7   6      625.34      679.04      7.05 o
  -2   7   6      250.42      311.99      3.73 o
  -1   7   6      603.73      614.58      7.04 o
   0   7   6        9.53       17.09      1.03 o
   1   7   6      481.37      508.73      6.21 o
   2   7   6      744.25      644.90      8.26 o
   3   7   6       34.14       35.49      1.58 o
   4   7   6      199.61      188.16      4.07 o
   5   7   6      102.36       98.37      3.84 o
   6   7   6       16.22       19.25      2.06 o
   7   7   6       36.38       38.21      2.64 o
   8   7   6       10.27        6.72      2.08 o
 -10   8   6        6.07        9.38      2.63 o
  -9   8   6        4.95        4.97      2.38 o
  -8   8   6        0.56       -2.01      2.01 o
  -7   8   6        6.54        3.29      2.07 o
  -6   8   6      101.01       91.68      2.37 o
  -5   8   6        0.86       -0.27      0.70 o
  -4   8   6      135.36      142.36      2.70 o
  -3   8   6      230.85      235.60      3.16 o
  -2   8   6      108.69      117.15      2.00 o
  -1   8   6       68.26       58.56      1.48 o
   0   8   6      239.73      244.04      3.80 o
   1   8   6      106.23      135.76      2.54 o
   2   8   6       74.38       88.26      2.28 o
   3   8   6        6.76        6.26      1.10 o
   4   8   6        0.06        1.21      1.66 o
   5   8   6       10.80       12.11      2.82 o
   6   8   6       26.79       27.86      2.33 o
   7   8   6       10.74        9.11      2.96 o
   8   8   6        4.07        0.23      1.84 o
 -10   9   6        1.84        0.28      2.31 o
  -9   9   6        7.69       14.80      3.72 o
  -8   9   6        7.26        1.43      2.22 o
  -7   9   6       27.44       26.38      2.85 o
  -6   9   6        3.87        1.05      0.85 o
  -5   9   6       14.04        8.96      0.93 o
  -4   9   6        5.01        6.58      0.79 o
  -3   9   6       21.88       20.62      0.90 o
  -2   9   6      943.84      910.28      9.27 o
  -1   9   6      584.46      661.11      7.10 o
   0   9   6       70.29       51.23      1.79 o
   1   9   6      647.56      699.12      8.80 o
   2   9   6      518.33      470.74      6.04 o
   3   9   6       12.00        8.38      1.18 o
   4   9   6       14.56       15.95      1.63 o
   5   9   6      220.30      203.97      5.03 o
   6   9   6       15.17       11.44      1.92 o
   7   9   6       22.48       21.13      2.33 o
   8   9   6       42.83       46.02      3.23 o
 -10  10   6        0.64        1.71      2.53 o
  -9  10   6       32.82       31.69      4.08 o
  -8  10   6        4.14        5.81      2.55 o
  -7  10   6       27.64       28.43      3.05 o
  -6  10   6        9.24       17.33      1.44 o
  -5  10   6       34.04       34.28      1.50 o
  -4  10   6      135.81      131.40      2.61 o
  -3  10   6      218.14      213.20      3.06 o
  -2  10   6      303.61      336.05      4.12 o
  -1  10   6      330.56      318.45      4.04 o
   0  10   6       71.52       87.30      2.17 o
   1  10   6        1.46        0.77      0.87 o
   2  10   6      550.81      517.61      6.57 o
   3  10   6      908.44      900.04     10.43 o
   4  10   6       65.77       71.81      2.66 o
   5  10   6       46.02       45.93      2.59 o
   6  10   6        6.44        5.02      1.79 o
   7  10   6        6.86        7.74      2.00 o
   8  10   6       22.26       21.84      2.61 o
 -10  11   6        0.95        0.73      2.58 o
  -9  11   6        2.48        6.06      2.71 o
  -8  11   6       19.06       26.57      3.16 o
  -7  11   6       53.53       50.50      3.73 o
  -6  11   6        6.14        5.10      1.72 o
  -5  11   6      118.75       86.94      2.33 o
  -4  11   6       83.31       77.93      2.34 o
  -3  11   6      407.76      407.30      5.60 o
  -2  11   6       25.62       19.16      0.99 o
  -1  11   6      302.75      314.05      4.04 o
   0  11   6      325.00      312.61      4.71 o
   1  11   6      770.89      675.55      8.70 o
   2  11   6        6.36        4.29      1.12 o
   3  11   6       19.20       18.83      1.54 o
   4  11   6       30.23       33.15      2.00 o
   5  11   6      330.73      294.64      7.26 o
   6  11   6       60.25       67.04      3.40 o
   7  11   6       20.69       24.65      3.15 o
   8  11   6       49.37       59.12      3.40 o
 -10  12   6        5.36        9.73      4.67 o
  -9  12   6        0.08        2.53      2.48 o
  -8  12   6        8.56        3.35      2.49 o
  -7  12   6      120.71      126.79      5.68 o
  -6  12   6       22.56       25.75      2.49 o
  -5  12   6       74.05       64.98      2.45 o
  -4  12   6       32.25       26.49      1.58 o
  -3  12   6      144.89      143.99      3.22 o
  -2  12   6      566.82      577.16      6.50 o
  -1  12   6        0.95       -0.35      0.69 o
   0  12   6       14.77       12.81      1.10 o
   1  12   6      349.53      341.69      5.22 o
   2  12   6      515.06      506.01      7.26 o
   3  12   6       24.20       22.72      1.54 o
   4  12   6      253.49      214.13      4.60 o
   5  12   6       35.66       34.41      2.46 o
   6  12   6       60.62       55.77      3.01 o
   7  12   6       63.38       63.78      3.40 o
   8  12   6        4.32        4.26      2.18 o
  -9  13   6        4.26        4.83      2.89 o
  -8  13   6        1.04        5.29      2.65 o
  -7  13   6        0.35        3.98      2.44 o
  -6  13   6      175.71      177.35      4.67 o
  -5  13   6       25.48       24.48      1.75 o
  -4  13   6       61.33       55.35      2.08 o
  -3  13   6      144.15      139.51      3.26 o
  -2  13   6       12.14       17.12      1.03 o
  -1  13   6      116.03      110.87      2.37 o
   0  13   6      267.02      221.83      3.86 o
   1  13   6      715.47      690.93      9.01 o
   2  13   6      420.97      419.47      6.22 o
   3  13   6       28.31       27.57      1.67 o
   4  13   6        5.12        2.65      1.25 o
   5  13   6       15.23       14.49      2.03 o
   6  13   6        7.96        6.32      1.93 o
   7  13   6        0.09       -1.55      1.82 o
   8  13   6        8.83        7.06      2.83 o
  -9  14   6        0.00       -2.20      2.59 o
  -8  14   6       30.27       38.93      3.96 o
  -7  14   6       21.20       17.33      1.51 o
  -6  14   6      205.97      204.28      5.63 o
  -5  14   6      315.73      306.35      5.95 o
  -4  14   6       22.63       21.50      1.59 o
  -3  14   6       23.23       23.19      2.14 o
  -2  14   6       28.03       25.67      1.44 o
  -1  14   6      740.21      681.65      8.10 o
   0  14   6        0.06        1.03      1.21 o
   1  14   6       51.65       49.15      1.91 o
   2  14   6        0.28       -0.96      0.96 o
   3  14   6       21.71       25.42      1.85 o
   4  14   6       20.58       17.66      1.61 o
   5  14   6       19.71       12.83      1.99 o
   6  14   6        3.81        3.10      1.92 o
   7  14   6        0.00       -1.29      1.94 o
  -9  15   6        2.13       -1.84      3.15 o
  -8  15   6       12.26        9.98      3.10 o
  -7  15   6       33.84       33.92      3.23 o
  -6  15   6        3.12        2.57      1.38 o
  -5  15   6       70.16       64.05      2.64 o
  -4  15   6        3.96        2.57      1.21 o
  -3  15   6        1.98        0.56      1.15 o
  -2  15   6      688.45      642.14      9.39 o
  -1  15   6       38.97       28.39      1.44 o
   0  15   6      183.71      207.87      3.59 o
   1  15   6       80.90       79.65      2.71 o
   2  15   6       25.70       21.46      1.82 o
   3  15   6        0.19        0.13      1.22 o
   4  15   6        0.62       -0.38      1.18 o
   5  15   6        0.29        0.88      1.71 o
   6  15   6       22.36       20.58      2.44 o
   7  15   6       98.17      117.12      4.61 o
  -9  16   6        0.33        2.48      3.08 o
  -8  16   6       24.52       28.35      3.88 o
  -7  16   6        8.65       12.10      1.60 o
  -6  16   6        4.92        6.78      1.63 o
  -5  16   6       44.20       32.45      2.35 o
  -4  16   6       11.61       16.70      1.57 o
  -3  16   6      145.32      133.05      3.40 o
  -2  16   6       30.74       25.52      1.78 o
  -1  16   6       17.68       24.80      2.02 o
   0  16   6       15.47       10.07      1.21 o
   1  16   6      282.27      264.49      4.65 o
   2  16   6       76.47       73.30      2.73 o
   3  16   6       63.18       57.82      2.52 o
   4  16   6       23.86       21.39      1.75 o
   5  16   6       13.10       13.85      2.19 o
   6  16   6       62.50       62.94      3.43 o
   7  16   6      118.99      139.37      5.03 o
  -9  17   6        0.08        7.38      5.08 o
  -8  17   6        2.14        1.00      2.85 o
  -7  17   6        7.32        5.48      3.27 o
  -6  17   6      107.14      106.49      3.94 o
  -5  17   6       21.95       18.72      2.40 o
  -4  17   6        6.08        4.20      1.47 o
  -3  17   6        4.70        3.36      1.27 o
  -2  17   6      451.26      433.18      7.18 o
  -1  17   6      359.52      323.83      5.26 o
   0  17   6      145.91      128.89      2.91 o
   1  17   6      185.13      179.14      3.77 o
   2  17   6        3.85        4.13      1.43 o
   3  17   6       28.61       24.01      1.92 o
   4  17   6        8.78        5.86      1.45 o
   5  17   6       28.84       25.33      2.47 o
   6  17   6      224.97      236.12      7.56 o
   7  17   6        0.50       -0.67      2.17 o
  -8  18   6        0.33        0.87      3.11 o
  -7  18   6        1.68        0.72      1.44 o
  -6  18   6       10.07        7.60      1.77 o
  -5  18   6        1.17        1.33      1.55 o
  -4  18   6       99.48      102.77      3.53 o
  -3  18   6        1.65        0.75      1.25 o
  -2  18   6        6.12        5.17      1.40 o
  -1  18   6       24.78       24.66      1.89 o
   0  18   6      328.30      316.44      5.26 o
   1  18   6        6.64        6.77      1.52 o
   2  18   6        1.42        1.34      1.37 o
   3  18   6      106.21       97.38      4.00 o
   4  18   6       14.87       11.97      1.82 o
   5  18   6       51.10       58.44      2.89 o
   6  18   6        3.21        7.51      2.28 o
   7  18   6       11.52       10.19      3.06 o
  -8  19   6        0.82       -1.10      2.92 o
  -7  19   6        2.73        2.09      1.55 o
  -6  19   6        0.00       -1.47      1.48 o
  -5  19   6       94.06       86.42      3.82 o
  -4  19   6        1.74        2.36      1.61 o
  -3  19   6       52.71       55.00      2.46 o
  -2  19   6      113.09      109.00      3.31 o
  -1  19   6       34.47       32.65      2.59 o
   0  19   6      215.65      217.82      4.32 o
   1  19   6      192.06      181.96      4.78 o
   2  19   6        7.55        7.66      1.59 o
   3  19   6       23.25       22.28      2.04 o
   4  19   6        3.41        3.33      1.90 o
   5  19   6        0.87        1.99      1.93 o
   6  19   6       15.99       14.86      2.55 o
  -8  20   6        1.06        2.83      3.16 o
  -7  20   6        9.70       11.40      2.04 o
  -6  20   6       13.90       17.47      2.23 o
  -5  20   6        0.70        1.02      1.69 o
  -4  20   6       21.49       20.36      2.12 o
  -3  20   6       90.90       89.68      3.20 o
  -2  20   6        0.69       -0.89      1.42 o
  -1  20   6        8.53        6.89      1.54 o
   0  20   6      234.46      220.92      5.59 o
   1  20   6       27.90       29.15      2.31 o
   2  20   6        1.50        0.08      1.67 o
   3  20   6       47.64       58.20      2.84 o
   4  20   6       80.00       82.27      3.72 o
   5  20   6        1.52       -0.15      1.69 o
   6  20   6        0.34        0.74      2.12 o
  -8  21   6       21.91       19.34      4.22 o
  -7  21   6        1.80        5.50      2.52 o
  -6  21   6       26.77       29.95      2.76 o
  -5  21   6       20.09       21.52      2.51 o
  -4  21   6       85.27       71.27      3.57 o
  -3  21   6        0.42        0.01      1.37 o
  -2  21   6        3.24        5.46      1.51 o
  -1  21   6       40.75       37.31      2.33 o
   0  21   6        1.79        1.85      1.82 o
   1  21   6       54.66       50.05      2.81 o
   2  21   6       28.35       28.81      2.62 o
   3  21   6        0.45        0.87      1.61 o
   4  21   6       12.01       18.96      3.41 o
   5  21   6        0.27       -0.17      1.78 o
   6  21   6       75.06       88.63      4.30 o
  -7  22   6       43.12       42.59      3.12 o
  -6  22   6       12.52        9.17      2.18 o
  -5  22   6        0.02       -0.44      1.79 o
  -4  22   6       46.39       56.87      3.07 o
  -3  22   6       86.75       83.33      3.23 o
  -2  22   6        6.41        4.74      1.58 o
  -1  22   6        0.03       -1.35      1.35 o
   0  22   6       14.08       22.71      2.32 o
   1  22   6       12.72       15.17      2.10 o
   2  22   6       32.69       32.46      3.42 o
   3  22   6       23.33       23.84      2.49 o
   4  22   6       22.24       27.72      3.12 o
   5  22   6       11.59       17.64      2.33 o
  -7  23   6        1.21        6.38      2.16 o
  -6  23   6        0.00        2.47      1.98 o
  -5  23   6        0.70        2.59      2.01 o
  -4  23   6       13.60       10.27      2.03 o
  -3  23   6       13.76       14.11      1.89 o
  -2  23   6       24.60       26.37      2.18 o
  -1  23   6        0.16        0.33      2.18 o
   0  23   6       20.42       18.36      2.27 o
   1  23   6        9.32        8.90      2.38 o
   2  23   6       77.63       93.32      3.96 o
   3  23   6       13.72       12.72      4.05 o
   4  23   6        0.76        0.79      2.20 o
   5  23   6       21.71       26.68      3.80 o
  -7  24   6        0.00       -0.53      2.49 o
  -6  24   6       14.08       14.30      2.51 o
  -5  24   6        9.87       11.80      2.38 o
  -4  24   6       14.85       18.35      2.30 o
  -3  24   6        0.79        0.32      1.79 o
  -2  24   6       47.07       44.28      3.61 o
  -1  24   6        1.05        2.37      1.76 o
   0  24   6       14.73       26.94      2.94 o
   1  24   6       21.06       21.85      3.38 o
   2  24   6       95.15      112.18      4.37 o
   3  24   6       12.39       10.86      2.37 o
   4  24   6       10.95       14.32      2.90 o
   5  24   6        4.00        3.52      3.59 o
  -6  25   6        0.02       -1.93      1.93 o
  -5  25   6        0.40        1.74      2.06 o
  -4  25   6        4.76        6.85      2.02 o
  -3  25   6        6.28        6.17      2.04 o
  -2  25   6       17.69       16.80      3.71 o
  -1  25   6        0.24       -0.57      1.68 o
   0  25   6       88.07       80.14      4.35 o
   1  25   6       31.06       35.99      3.42 o
   2  25   6       34.26       32.43      3.40 o
   3  25   6       31.61       30.15      2.95 o
   4  25   6        0.46        0.10      2.46 o
  -6  26   6        2.54        4.32      2.61 o
  -5  26   6        0.03        2.34      2.15 o
  -4  26   6       22.28       22.72      2.62 o
  -3  26   6        4.93        5.06      2.68 o
  -2  26   6        0.09       -0.27      1.93 o
  -1  26   6       19.28       23.15      2.85 o
   0  26   6        0.16        1.60      2.26 o
   1  26   6       21.90       24.15      3.11 o
   2  26   6       58.48       61.71      4.27 o
   3  26   6        7.30       10.25      2.75 o
   4  26   6        3.00        1.29      2.70 o
  -5  27   6        1.49       -1.36      2.17 o
  -4  27   6        8.60        6.61      3.81 o
  -3  27   6        0.04        0.33      2.20 o
  -2  27   6        1.49        2.10      2.60 o
  -1  27   6        0.09       -0.48      2.24 o
   0  27   6       26.24       27.64      3.73 o
   1  27   6       22.81       20.57      3.22 o
   2  27   6        0.49        2.95      2.52 o
   3  27   6       23.10       25.36     12.10 o
  -4  28   6        0.87        3.60      4.68 o
  -3  28   6        4.93        2.21      2.34 o
  -2  28   6       18.57       12.43      2.83 o
  -1  28   6        9.28        9.32      2.71 o
   0  28   6        0.80        1.66      2.38 o
   1  28   6        1.46        2.49      2.56 o
   2  28   6        3.40        0.33      2.68 o
  -3  29   6        0.19        1.91      2.40 o
  -2  29   6        7.21        9.70      3.36 o
  -1  29   6       23.19       21.19      3.20 o
   0  29   6       10.88        4.24      2.76 o
   1  29   6       11.49       13.93      3.04 o
   2  29   6       14.93       26.43      4.31 o
  -2  30   6       10.13        6.95      5.57 o
  -1  30   6        0.15       -0.42      2.30 o
   0  30   6        1.96       -0.65      3.07 o
  -9   0   7       51.94       57.78      3.05 o
  -7   0   7       36.53       29.57      2.24 o
  -5   0   7        8.56       11.27      1.27 o
  -3   0   7      153.92      193.34      3.94 o
  -1   0   7      261.84      290.40      5.90 o
   1   0   7      686.85      668.46     11.86 o
   3   0   7     3767.08     3435.32     53.18 o
   5   0   7        3.67        3.68      2.17 o
   7   0   7        1.13       -0.93      3.25 o
 -10   1   7        0.98        1.07      1.36 o
  -9   1   7       15.27       16.54      1.37 o
  -8   1   7       57.57       48.58      2.10 o
  -7   1   7        0.04        1.01      1.17 o
  -6   1   7        1.00        3.00      1.24 o
  -5   1   7        3.54        7.54      0.96 o
  -4   1   7      153.93      140.41      2.16 o
  -3   1   7       27.79       32.60      1.00 o
  -2   1   7       90.83      116.06      2.02 o
  -1   1   7      328.85      364.87      4.98 o
   0   1   7      383.10      374.66      5.19 o
   1   1   7       68.52       67.49      1.87 o
   2   1   7       28.85       31.75      1.46 o
   3   1   7       14.99       14.87      1.58 o
   4   1   7      152.92      145.78      3.54 o
   5   1   7        0.48       -1.38      1.38 o
   6   1   7        0.97        2.74      1.56 o
   7   1   7       20.32       18.93      2.27 o
   8   1   7        3.44       -1.32      1.85 o
 -10   2   7        5.73        6.46      2.67 o
  -9   2   7        0.24        1.57      1.18 o
  -8   2   7       78.54       70.57      2.67 o
  -7   2   7       61.22       59.94      2.59 o
  -6   2   7        5.28        6.12      0.94 o
  -5   2   7      213.67      223.23      4.20 o
  -4   2   7      223.33      202.20      3.12 o
  -3   2   7      174.59      135.14      2.26 o
  -2   2   7       38.69       36.14      1.04 o
  -1   2   7       58.96       73.11      1.76 o
   0   2   7       77.33       73.53      1.98 o
   1   2   7      105.91      104.92      2.32 o
   2   2   7      467.40      461.87      6.37 o
   3   2   7       37.38       29.43      1.61 o
   4   2   7      170.66      146.29      3.56 o
   5   2   7      100.38       96.45      3.39 o
   6   2   7       44.65       41.08      2.59 o
   7   2   7        2.03        2.10      1.80 o
   8   2   7       12.63       14.59      2.35 o
 -10   3   7        1.23       -0.11      1.93 o
  -9   3   7       20.84       24.08      1.64 o
  -8   3   7       17.37       17.01      1.59 o
  -7   3   7        2.29        3.12      1.59 o
  -6   3   7      362.75      348.03      5.86 o
  -5   3   7      106.80       98.35      3.92 o
  -4   3   7        5.30        5.71      0.60 o
  -3   3   7       60.90       52.14      1.15 o
  -2   3   7       31.62       24.92      1.03 o
  -1   3   7     2044.50     2147.70     21.96 o
   0   3   7        1.81       -0.55      0.61 o
   1   3   7        0.89        0.32      0.83 o
   2   3   7       52.05       47.39      2.11 o
   3   3   7        3.61        3.32      1.10 o
   4   3   7       55.74       41.44      2.04 o
   5   3   7       79.59       74.77      3.12 o
   6   3   7       25.14       23.97      2.23 o
   7   3   7       14.54       14.01      2.13 o
   8   3   7        9.55        8.58      2.62 o
 -10   4   7        0.34        1.40      1.93 o
  -9   4   7       34.60       33.07      2.99 o
  -8   4   7        9.16        8.76      1.31 o
  -7   4   7        0.65        1.46      1.35 o
  -6   4   7       11.48       11.06      1.18 o
  -5   4   7      129.67      133.53      3.06 o
  -4   4   7       48.73       54.92      1.31 o
  -3   4   7      419.60      427.16      5.04 o
  -2   4   7      535.05      607.33      6.94 o
  -1   4   7       11.47       19.00      1.01 o
   0   4   7        1.14        0.56      0.66 o
   1   4   7      487.00      513.34      6.82 o
   2   4   7      198.41      187.86      3.62 o
   3   4   7      522.01      473.35      6.69 o
   4   4   7      201.00      196.82      4.24 o
   5   4   7       45.22       49.37      2.63 o
   6   4   7        0.01        0.28      1.51 o
   7   4   7        4.93        3.12      1.84 o
   8   4   7       31.97       28.04      2.73 o
 -10   5   7        0.03       -2.00      2.00 o
  -9   5   7        7.69        9.22      2.52 o
  -8   5   7       11.29        9.42      1.60 o
  -7   5   7       56.64       43.66      2.27 o
  -6   5   7      196.49      184.17      3.72 o
  -5   5   7      122.09      109.93      3.74 o
  -4   5   7       70.82       72.41      2.32 o
  -3   5   7        8.69        8.51      0.69 o
  -2   5   7      623.17      656.59      6.98 o
  -1   5   7       12.97       10.12      0.82 o
   0   5   7       37.36       36.41      1.37 o
   1   5   7      197.79      194.70      3.44 o
   2   5   7      144.22      122.76      2.77 o
   3   5   7      129.86      128.53      3.69 o
   4   5   7      385.69      373.22      6.40 o
   5   5   7       47.02       42.01      2.52 o
   6   5   7        5.97        6.53      1.80 o
   7   5   7        1.74        0.34      1.75 o
   8   5   7       13.38       18.16      2.78 o
 -10   6   7        3.69        1.42      3.28 o
  -9   6   7        0.04       -0.80      1.94 o
  -8   6   7        0.10        1.95      1.96 o
  -7   6   7       60.80       47.25      2.13 o
  -6   6   7        6.49        3.66      1.00 o
  -5   6   7        2.35        0.22      0.77 o
  -4   6   7       15.80       15.69      1.01 o
  -3   6   7       12.53       13.81      0.76 o
  -2   6   7       53.05       54.75      1.54 o
  -1   6   7        3.68        3.36      0.67 o
   0   6   7       19.12       15.96      1.23 o
   1   6   7       77.13       62.73      1.94 o
   2   6   7     1321.82     1235.01     14.61 o
   3   6   7      233.65      236.55      4.19 o
   4   6   7      938.22      905.24     12.61 o
   5   6   7      129.42      125.79      4.25 o
   6   6   7       24.86       30.56      2.42 o
   7   6   7        7.50        6.91      2.17 o
   8   6   7        3.07        2.67      2.72 o
 -10   7   7        0.15        0.78      2.25 o
  -9   7   7       38.55       32.51      3.23 o
  -8   7   7        0.00       -0.96      1.91 o
  -7   7   7       37.88       31.20      1.83 o
  -6   7   7       23.16       18.00      1.27 o
  -5   7   7        1.86        2.35      0.94 o
  -4   7   7       45.38       39.33      1.34 o
  -3   7   7      156.07      121.08      2.60 o
  -2   7   7        0.14        0.48      0.64 o
  -1   7   7       16.79       14.10      0.87 o
   0   7   7      106.95      117.04      2.32 o
   1   7   7      580.05      571.95      7.55 o
   2   7   7      305.89      282.22      4.62 o
   3   7   7        3.35        1.09      1.08 o
   4   7   7      324.87      320.85      6.47 o
   5   7   7       42.22       48.77      2.70 o
   6   7   7       22.95       22.06      2.27 o
   7   7   7       21.35       24.07      2.50 o
   8   7   7        0.13       -1.92      1.92 o
 -10   8   7        5.75       12.16      2.66 o
  -9   8   7        1.19       -2.45      3.31 o
  -8   8   7        3.93        3.52      2.30 o
  -7   8   7        1.64        0.26      1.25 o
  -6   8   7        4.30        2.62      0.93 o
  -5   8   7       84.60       80.13      2.41 o
  -4   8   7      197.41      207.55      3.42 o
  -3   8   7      174.41      156.57      3.15 o
  -2   8   7      971.67      913.91     10.16 o
  -1   8   7      144.00      119.15      2.29 o
   0   8   7       68.92       61.71      1.75 o
   1   8   7       38.29       37.54      1.55 o
   2   8   7       73.63       69.99      2.21 o
   3   8   7      476.73      443.94      6.50 o
   4   8   7      259.68      254.93      5.08 o
   5   8   7       64.97       64.26      3.04 o
   6   8   7       14.85       13.94      2.10 o
   7   8   7       14.33       13.62      2.89 o
   8   8   7       34.37       33.08      2.98 o
 -10   9   7        0.20        0.63      2.38 o
  -9   9   7        8.08        4.46      2.53 o
  -8   9   7       14.96       16.60      4.10 o
  -7   9   7        0.48        1.40      1.54 o
  -6   9   7       48.82       42.94      2.22 o
  -5   9   7        3.27        1.86      1.37 o
  -4   9   7       24.81       19.97      1.19 o
  -3   9   7      246.34      263.10      3.77 o
  -2   9   7      141.01      103.32      2.02 o
  -1   9   7        7.23       16.75      1.11 o
   0   9   7      889.26      858.07     10.53 o
   1   9   7        0.88        3.21      0.90 o
   2   9   7       89.87       80.65      2.41 o
   3   9   7       20.91       17.22      1.60 o
   4   9   7        4.45        6.06      1.43 o
   5   9   7        1.49        1.58      1.72 o
   6   9   7       20.35       29.80      3.78 o
   7   9   7        7.92        6.03      2.11 o
   8   9   7       33.39       41.42      3.76 o
 -10  10   7        5.70        6.04      2.79 o
  -9  10   7        6.18        3.92      2.61 o
  -8  10   7        0.38        2.28      2.57 o
  -7  10   7       10.86        8.64      1.19 o
  -6  10   7      107.53       94.60      3.18 o
  -5  10   7       47.71       46.08      2.38 o
  -4  10   7       47.57       53.07      1.75 o
  -3  10   7      546.30      547.91      7.24 o
  -2  10   7      742.96      727.81      7.81 o
  -1  10   7       23.98       20.35      1.20 o
   0  10   7        0.75       -0.24      0.85 o
   1  10   7       33.34       31.80      1.49 o
   2  10   7        0.12        1.68      1.01 o
   3  10   7        2.70        1.78      1.42 o
   4  10   7       12.44       12.25      1.63 o
   5  10   7        0.90        2.69      1.72 o
   6  10   7       13.39       13.56      2.44 o
   7  10   7       30.71       31.20      2.76 o
   8  10   7        1.19        1.93      4.63 o
 -10  11   7        0.08       -2.74      3.85 o
  -9  11   7        1.42        3.90      2.60 o
  -8  11   7       35.33       33.47      3.42 o
  -7  11   7       17.11       14.12      1.39 o
  -6  11   7       23.32       17.03      1.87 o
  -5  11   7      146.65      119.26      3.77 o
  -4  11   7       37.60       35.65      1.71 o
  -3  11   7        2.74        1.14      1.22 o
  -2  11   7       21.44       20.94      1.11 o
  -1  11   7        4.30        5.72      0.91 o
   0  11   7       53.66       45.58      1.73 o
   1  11   7      108.62      107.58      2.69 o
   2  11   7      539.83      502.45      6.65 o
   3  11   7        4.39        4.96      1.32 o
   4  11   7      256.31      236.13      4.94 o
   5  11   7      155.55      153.86      4.65 o
   6  11   7       13.12        9.12      2.16 o
   7  11   7        0.53        1.13      1.97 o
  -9  12   7       49.83       57.34      4.37 o
  -8  12   7       47.64       43.21      6.57 o
  -7  12   7       38.97       30.23      1.92 o
  -6  12   7        7.91        5.12      1.41 o
  -5  12   7      112.32       93.71      3.44 o
  -4  12   7        2.67        0.99      1.03 o
  -3  12   7        2.77        1.61      1.04 o
  -2  12   7        2.94        1.81      0.88 o
  -1  12   7       24.93       26.03      1.54 o
   0  12   7       53.97       56.70      2.03 o
   1  12   7       13.26       15.14      1.37 o
   2  12   7       88.05       80.78      2.34 o
   3  12   7        8.60       10.65      1.37 o
   4  12   7        1.22        1.26      1.32 o
   5  12   7       83.82       76.84      3.46 o
   6  12   7      117.81      122.13      4.37 o
   7  12   7        3.90        4.82      2.57 o
  -9  13   7        0.18        1.50      2.56 o
  -8  13   7       11.27       10.86      2.91 o
  -7  13   7        0.26       -0.99      1.08 o
  -6  13   7        1.09        0.42      1.32 o
  -5  13   7       14.07       13.56      2.28 o
  -4  13   7       81.47       82.20      2.62 o
  -3  13   7       22.97       19.27      1.53 o
  -2  13   7       19.24       18.16      1.35 o
  -1  13   7       11.12       11.69      1.11 o
   0  13   7        2.72        2.08      1.02 o
   1  13   7       78.08       73.45      2.58 o
   2  13   7       63.27       55.78      1.97 o
   3  13   7       12.36       13.26      1.45 o
   4  13   7        1.55        1.26      1.77 o
   5  13   7      121.87      129.23      5.92 o
   6  13   7       67.25       59.94      3.38 o
   7  13   7       10.77       11.30      2.44 o
  -9  14   7        3.26        0.52      2.70 o
  -8  14   7        0.22       -1.34      2.50 o
  -7  14   7        4.86        2.83      1.27 o
  -6  14   7       10.86       11.59      1.70 o
  -5  14   7       78.24       85.85      3.43 o
  -4  14   7        3.74        3.88      1.43 o
  -3  14   7      101.06       98.33      3.33 o
  -2  14   7      146.83      145.03      3.55 o
  -1  14   7      837.57      831.91      9.69 o
   0  14   7       86.48       72.14      2.32 o
   1  14   7      125.63      111.30      2.93 o
   2  14   7        1.10        2.13      1.55 o
   3  14   7       18.01       10.52      1.44 o
   4  14   7        8.79        7.74      1.63 o
   5  14   7        0.51        0.10      2.17 o
   6  14   7        8.90        6.88      3.84 o
   7  14   7       48.53       60.90      3.62 o
  -9  15   7        0.46        2.85      4.07 o
  -8  15   7        0.02       -2.47      2.47 o
  -7  15   7        2.42        2.47      1.33 o
  -6  15   7        2.96        2.92      1.93 o
  -5  15   7        1.00       -0.81      1.42 o
  -4  15   7       24.88       27.99      2.41 o
  -3  15   7        3.27        4.66      1.28 o
  -2  15   7        8.61       12.87      1.61 o
  -1  15   7       57.10       70.09      2.39 o
   0  15   7        0.15        0.17      1.08 o
   1  15   7      163.75      153.37      3.48 o
   2  15   7        9.83        8.39      1.66 o
   3  15   7        4.75        1.71      1.27 o
   4  15   7        0.90       -0.34      1.64 o
   5  15   7        1.14       -1.72      1.72 o
   6  15   7       23.11       21.51      2.67 o
   7  15   7       15.34       19.25      2.79 o
  -9  16   7        2.95        7.04      4.85 o
  -8  16   7       11.36        7.51      3.05 o
  -7  16   7        0.50        1.94      1.75 o
  -6  16   7       12.68        7.64      1.73 o
  -5  16   7       24.98       22.27      2.16 o
  -4  16   7      252.54      228.30      5.24 o
  -3  16   7      191.14      187.92      4.21 o
  -2  16   7       83.56       76.30      2.77 o
  -1  16   7      504.62      485.41      7.02 o
   0  16   7      137.81      146.37      3.36 o
   1  16   7        2.27        3.05      1.24 o
   2  16   7       11.19        6.56      1.50 o
   3  16   7       19.96       14.53      2.45 o
   4  16   7        0.00       -0.23      1.42 o
   5  16   7        0.11        1.49      1.88 o
   6  16   7       86.90       99.68      4.39 o
   7  16   7       19.65       22.79      3.45 o
  -8  17   7       40.76       41.78      4.95 o
  -7  17   7        1.43       -0.42      2.18 o
  -6  17   7        6.43        7.13      1.93 o
  -5  17   7       25.52       25.94      2.33 o
  -4  17   7        1.32       -0.03      1.42 o
  -3  17   7       52.31       48.06      2.28 o
  -2  17   7        0.13       -1.11      1.11 o
  -1  17   7        3.35        1.18      1.41 o
   0  17   7       17.28       14.96      1.76 o
   1  17   7      119.18      102.05      3.25 o
   2  17   7       33.57       31.36      2.08 o
   3  17   7        0.98       -0.18      1.41 o
   4  17   7        0.83       -1.18      1.42 o
   5  17   7       42.75       44.51      3.09 o
   6  17   7        1.01        4.43      2.33 o
  -8  18   7        2.25        3.88      3.07 o
  -7  18   7        0.46       -1.29      1.29 o
  -6  18   7        1.68       -1.28      1.58 o
  -5  18   7        1.74        4.13      1.72 o
  -4  18   7       43.09       39.04      2.52 o
  -3  18   7       22.18       21.04      1.80 o
  -2  18   7       77.09       73.38      2.81 o
  -1  18   7        0.22       -1.30      1.30 o
   0  18   7       67.65       64.30      2.69 o
   1  18   7        1.15        1.17      1.52 o
   2  18   7       10.87        7.57      1.89 o
   3  18   7       48.82       44.64      2.52 o
   4  18   7        6.05        4.05      1.72 o
   5  18   7        0.21       -0.42      1.91 o
   6  18   7       38.61       40.85      3.30 o
  -8  19   7        0.00       -1.77      2.96 o
  -7  19   7        8.74        5.78      2.16 o
  -6  19   7        7.29        5.51      1.82 o
  -5  19   7        4.98       11.66      2.24 o
  -4  19   7       15.06       10.20      1.80 o
  -3  19   7       13.57       10.92      1.64 o
  -2  19   7        8.54        6.15      1.52 o
  -1  19   7       70.24       56.86      2.58 o
   0  19   7       53.87       62.45      2.70 o
   1  19   7        5.93        9.18      1.95 o
   2  19   7        2.17       -1.42      1.42 o
   3  19   7        7.45        8.71      1.84 o
   4  19   7       30.36       35.47      2.55 o
   5  19   7        8.25       13.38      2.53 o
   6  19   7       52.71       63.73      5.21 o
  -8  20   7        0.03       -3.26      7.44 o
  -7  20   7        9.37        8.14      1.94 o
  -6  20   7        4.97        4.47      1.93 o
  -5  20   7        0.39        3.32      1.96 o
  -4  20   7        5.85        6.20      1.87 o
  -3  20   7        1.67        1.86      1.44 o
  -2  20   7       14.05       14.15      1.77 o
  -1  20   7       48.68       37.59      2.28 o
   0  20   7      167.47      166.13      5.60 o
   1  20   7       25.51       20.93      2.17 o
   2  20   7        0.27       -0.22      1.52 o
   3  20   7        5.39        3.39      1.91 o
   4  20   7        4.24        2.62      1.80 o
   5  20   7        0.09        0.00      2.16 o
   6  20   7       11.31       22.71      3.49 o
  -7  21   7        3.26        3.74      2.23 o
  -6  21   7       14.48       20.24      2.50 o
  -5  21   7       94.73       89.01      4.18 o
  -4  21   7        4.14        5.73      1.89 o
  -3  21   7        0.16       -0.05      1.35 o
  -2  21   7       17.58       18.35      1.94 o
  -1  21   7       53.91       51.47      2.60 o
   0  21   7      150.05      147.31      9.84 o
   1  21   7       35.26       46.51      2.85 o
   2  21   7        1.58        1.32      1.71 o
   3  21   7        1.10       -0.73      2.06 o
   4  21   7        9.14       10.25      2.25 o
   5  21   7       36.76       43.11      5.29 o
  -7  22   7       47.80       52.47      3.39 o
  -6  22   7        1.62        1.64      1.85 o
  -5  22   7       29.70       30.16      2.93 o
  -4  22   7       60.25       61.92      3.23 o
  -3  22   7        4.56        3.93      1.84 o
  -2  22   7        4.58        2.51      1.56 o
  -1  22   7       40.39       44.79      3.66 o
   0  22   7       30.57       30.71      3.04 o
   1  22   7       14.48       15.92      2.61 o
   2  22   7       16.43        4.10      2.02 o
   3  22   7        0.31       -0.45      1.81 o
   4  22   7        3.05        1.46      2.03 o
   5  22   7        4.24        0.72      2.20 o
  -7  23   7        1.30        0.25      1.94 o
  -6  23   7        0.64       -0.53      1.83 o
  -5  23   7        1.60       -0.71      1.86 o
  -4  23   7        8.68        9.60      2.08 o
  -3  23   7        9.03       13.33      2.17 o
  -2  23   7        5.83        3.60      1.70 o
  -1  23   7       10.15        6.15      3.25 o
   0  23   7        0.11       -1.93      1.93 o
   1  23   7       31.37       28.63      3.09 o
   2  23   7        0.74        1.87      1.98 o
   3  23   7        0.27       -1.33      1.74 o
   4  23   7        0.03        1.83      2.20 o
  -6  24   7        9.35        4.52      3.59 o
  -5  24   7        4.83        5.04      2.22 o
  -4  24   7       17.18       19.31      2.45 o
  -3  24   7       29.08       25.31      2.60 o
  -2  24   7        1.96        1.50      1.89 o
  -1  24   7        0.16        3.94      2.17 o
   0  24   7        9.21       10.11      2.64 o
   1  24   7       70.18       83.87      4.53 o
   2  24   7       32.88       30.19      3.31 o
   3  24   7        4.40        4.02      2.68 o
   4  24   7        3.37        1.46      2.52 o
  -6  25   7        1.54        1.79      2.10 o
  -5  25   7        3.25       -2.26      2.73 o
  -4  25   7        0.03        1.50      1.94 o
  -3  25   7        3.99        5.03      3.05 o
  -2  25   7       12.16       12.70      2.56 o
  -1  25   7        0.65        0.41      2.47 o
   0  25   7       40.09       34.33      3.48 o
   1  25   7       18.89       17.91      2.95 o
   2  25   7       22.02       28.72      3.36 o
   3  25   7        0.03       -3.80      6.45 o
   4  25   7        0.01       -3.07      3.07 o
  -5  26   7       15.36       15.15      2.72 o
  -4  26   7        4.44        6.15      2.33 o
  -3  26   7        0.01       -1.97      2.26 o
  -2  26   7        2.41        0.89      1.92 o
  -1  26   7        1.30        1.75      2.04 o
   0  26   7        0.07        0.40      2.42 o
   1  26   7      112.34       91.97      4.95 o
   2  26   7        6.14        2.31      2.56 o
   3  26   7       16.69       16.24      3.81 o
  -5  27   7        0.98       11.29      5.47 o
  -4  27   7        6.64       10.54      3.09 o
  -3  27   7        0.02        0.91      2.26 o
  -2  27   7        2.13        2.75      2.45 o
  -1  27   7        0.69        3.26      2.33 o
   0  27   7       48.75       59.81      4.35 o
   1  27   7       61.48       66.49      4.45 o
   2  27   7       38.96       50.71      4.28 o
  -4  28   7        2.34       -3.89      4.38 o
  -3  28   7       14.92       13.50      2.97 o
  -2  28   7       13.30       14.82      3.46 o
  -1  28   7        2.10        3.95      2.50 o
   0  28   7        8.92        9.93      3.97 o
   1  28   7        0.09       -1.99      2.47 o
   2  28   7       24.45       22.48      4.19 o
  -2  29   7        3.93        7.98      6.58 o
  -1  29   7        3.20        7.67      2.98 o
   0  29   7        9.73       11.65      3.04 o
 -10   0   8        2.64        1.52      2.08 o
  -8   0   8      117.24      117.02      5.31 o
  -6   0   8       21.86       21.84      2.07 o
  -4   0   8        8.59       10.03      1.35 o
  -2   0   8     1727.26     1628.31     34.01 o
   0   0   8      348.94      313.70      6.66 o
   2   0   8      463.27      431.19      9.78 o
   4   0   8      158.63      148.46     11.34 o
   6   0   8      100.38       93.83      5.42 o
   8   0   8       24.59       26.82      5.70 o
 -10   1   8        1.58        0.83      1.35 o
  -9   1   8        0.62       -0.64      1.08 o
  -8   1   8        5.62        5.91      1.23 o
  -7   1   8       63.97       56.79      2.17 o
  -6   1   8        1.74        1.21      1.20 o
  -5   1   8       22.28       22.72      1.76 o
  -4   1   8      562.72      558.76      8.35 o
  -3   1   8      131.33      130.93      2.35 o
  -2   1   8       54.07       59.63      1.59 o
  -1   1   8       52.85       37.15      1.42 o
   0   1   8       17.72       18.05      1.45 o
   1   1   8        2.81        2.74      0.89 o
   2   1   8      243.58      251.19      4.32 o
   3   1   8      577.81      546.17      7.66 o
   4   1   8       91.38       75.38      3.13 o
   5   1   8       49.09       47.99      3.26 o
   6   1   8       20.20       20.11      2.29 o
   7   1   8        1.01       -0.01      1.79 o
   8   1   8        0.39        0.77      3.06 o
 -10   2   8        7.05        9.63      2.01 o
  -9   2   8       13.59       14.09      1.56 o
  -8   2   8        3.79       -0.54      1.24 o
  -7   2   8       41.64       34.38      2.05 o
  -6   2   8        5.93        6.94      1.38 o
  -5   2   8       60.34       58.81      2.60 o
  -4   2   8       36.15       38.58      1.79 o
  -3   2   8      137.00      128.92      2.03 o
  -2   2   8     1075.23     1073.99     14.07 o
  -1   2   8      193.32      189.70      3.26 o
   0   2   8      234.66      200.62      3.99 o
   1   2   8      162.11      132.67      2.82 o
   2   2   8        1.48       -0.98      0.98 o
   3   2   8      434.49      424.47      6.38 o
   4   2   8       58.10       59.28      2.81 o
   5   2   8       34.03       36.32      2.52 o
   6   2   8       38.41       42.42      2.84 o
   7   2   8       15.45       20.00      2.47 o
   8   2   8        7.84        8.08      4.14 o
 -10   3   8       21.53       20.21      2.60 o
  -9   3   8        0.52       -1.13      1.13 o
  -8   3   8        0.01        0.30      1.27 o
  -7   3   8        7.65        5.94      1.39 o
  -6   3   8       52.93       58.67      2.61 o
  -5   3   8      369.46      358.39      7.21 o
  -4   3   8      390.48      389.21      6.67 o
  -3   3   8      368.07      364.92      4.13 o
  -2   3   8        0.50       -0.68      0.68 o
  -1   3   8       56.88       56.66      1.72 o
   0   3   8      167.79      151.95      2.95 o
   1   3   8        0.64        2.57      0.91 o
   2   3   8       21.44       17.98      1.54 o
   3   3   8       71.98       82.94      2.70 o
   4   3   8      343.38      327.80      6.73 o
   5   3   8       20.49       20.50      2.12 o
   6   3   8       66.74       69.21      3.30 o
   7   3   8       19.74       21.29      2.52 o
   8   3   8        3.73        0.17      3.92 o
 -10   4   8        0.40        0.69      1.99 o
  -9   4   8        2.75        0.46      1.13 o
  -8   4   8       29.38       24.35      1.81 o
  -7   4   8       34.98       31.38      2.90 o
  -6   4   8       61.58       58.88      2.75 o
  -5   4   8       88.78       82.03      3.03 o
  -4   4   8       12.48       15.03      1.30 o
  -3   4   8     1641.53     1612.00     17.15 o
  -2   4   8       34.01       39.93      1.34 o
  -1   4   8       66.67       73.37      1.96 o
   0   4   8      159.94      138.03      2.79 o
   1   4   8      291.62      261.20      4.32 o
   2   4   8     1148.13     1151.54     13.90 o
   3   4   8      173.10      162.82      3.55 o
   4   4   8       70.27       76.72      3.27 o
   5   4   8       42.39       40.90      2.61 o
   6   4   8       36.86       42.85      2.86 o
   7   4   8        5.32        7.46      2.63 o
   8   4   8       12.96       13.30      3.62 o
 -10   5   8       16.75       16.31      2.66 o
  -9   5   8       10.40        9.93      2.43 o
  -8   5   8       90.72      102.04      3.28 o
  -7   5   8       39.04       34.22      2.05 o
  -6   5   8       68.16       65.73      2.78 o
  -5   5   8        6.26        6.45      1.45 o
  -4   5   8       52.13       54.50      1.92 o
  -3   5   8      334.15      279.83      4.19 o
  -2   5   8        1.83       -0.62      0.62 o
  -1   5   8      115.92      107.37      2.36 o
   0   5   8       26.81       29.93      1.40 o
   1   5   8       56.48       60.57      2.02 o
   2   5   8        0.02        5.74      1.54 o
   3   5   8      471.36      441.33      6.59 o
   4   5   8        1.72        1.12      1.53 o
   5   5   8        2.90        4.92      1.77 o
   6   5   8       21.41       22.29      2.38 o
   7   5   8       15.47       15.39      2.45 o
 -10   6   8       19.21       20.41      2.99 o
  -9   6   8        3.34        1.47      2.23 o
  -8   6   8      100.01      104.89      3.26 o
  -7   6   8       21.29       17.60      1.81 o
  -6   6   8        4.03        7.11      1.45 o
  -5   6   8       76.10       80.44      3.02 o
  -4   6   8      348.77      322.12      5.16 o
  -3   6   8       90.41       89.40      1.74 o
  -2   6   8       74.03       72.31      1.80 o
  -1   6   8      188.22      169.80      3.12 o
   0   6   8       76.93       58.22      1.91 o
   1   6   8      454.96      447.07      6.38 o
   2   6   8      925.55      915.67     11.49 o
   3   6   8      107.96       99.01      2.76 o
   4   6   8        0.00        2.02      1.47 o
   5   6   8       36.15       33.11      3.14 o
   6   6   8        1.87        1.86      1.84 o
   7   6   8        2.14       -1.38      1.86 o
 -10   7   8       11.02       16.90      3.14 o
  -9   7   8        1.31        3.17      2.34 o
  -8   7   8       80.24       69.80      2.60 o
  -7   7   8       79.34       76.41      2.95 o
  -6   7   8       76.02       71.85      2.96 o
  -5   7   8      231.10      223.44      5.37 o
  -4   7   8        0.05        1.24      0.85 o
  -3   7   8       39.91       38.83      1.21 o
  -2   7   8       63.18       75.58      2.42 o
  -1   7   8       63.50       76.33      1.93 o
   0   7   8        4.01        5.75      1.01 o
   1   7   8       98.29       90.34      2.47 o
   2   7   8      196.00      175.68      3.65 o
   3   7   8      148.20      135.55      3.53 o
   4   7   8        6.43        4.21      2.74 o
   5   7   8       61.06       71.19      3.57 o
   6   7   8        0.09       -1.56      1.68 o
   7   7   8        7.81        7.27      2.39 o
 -10   8   8        0.81       -1.38      2.37 o
  -9   8   8        4.22        6.41      2.55 o
  -8   8   8        0.28        1.38      2.59 o
  -7   8   8        9.79       12.96      1.56 o
  -6   8   8      228.43      206.13      5.14 o
  -5   8   8      134.25      151.31      4.34 o
  -4   8   8       19.25       15.93      1.33 o
  -3   8   8      581.14      562.70      7.44 o
  -2   8   8       73.52       78.96      2.32 o
  -1   8   8       38.49       37.92      1.43 o
   0   8   8      163.98      141.88      2.79 o
   1   8   8        3.02        0.40      0.98 o
   2   8   8      307.57      285.70      4.89 o
   3   8   8        0.08        0.35      1.25 o
   4   8   8        6.44       10.18      1.83 o
   5   8   8       25.03       25.55      2.38 o
   6   8   8       73.31       66.72      3.43 o
   7   8   8        3.78        1.81      2.05 o
 -10   9   8        8.35        5.49      4.02 o
  -9   9   8        0.33        1.63      2.62 o
  -8   9   8        0.05       -2.17      2.17 o
  -7   9   8       46.01       40.25      4.34 o
  -6   9   8       23.46       24.64      1.98 o
  -5   9   8      238.20      222.16      5.48 o
  -4   9   8        0.41       -0.90      1.07 o
  -3   9   8       86.79       91.86      2.63 o
  -2   9   8      272.60      257.11      4.15 o
  -1   9   8        7.14        5.09      0.92 o
   0   9   8      542.00      518.20      6.63 o
   1   9   8      207.72      194.35      3.82 o
   2   9   8        2.91        4.52      1.26 o
   3   9   8       68.17       56.82      2.44 o
   4   9   8       14.25       12.53      1.95 o
   5   9   8       77.16       79.16      3.48 o
   6   9   8        3.83        4.11      2.07 o
   7   9   8        8.11       11.19      2.37 o
  -9  10   8       59.37       67.52      4.59 o
  -8  10   8        3.14        2.28      2.43 o
  -7  10   8        0.20        1.63      1.25 o
  -6  10   8       49.47       43.65      2.48 o
  -5  10   8        0.78       -1.32      1.34 o
  -4  10   8       15.23        6.44      1.41 o
  -3  10   8      122.21      109.64      2.88 o
  -2  10   8      950.56      939.00     10.53 o
  -1  10   8       14.37       12.39      1.17 o
   0  10   8      319.33      264.67      4.15 o
   1  10   8     1148.97     1106.67     12.59 o
   2  10   8      258.63      235.41      4.39 o
   3  10   8        0.19       -0.26      1.20 o
   4  10   8       20.34       21.10      2.19 o
   5  10   8       33.79       30.15      2.56 o
   6  10   8       12.12       12.77      2.29 o
   7  10   8        3.63        3.13      2.12 o
  -9  11   8      100.97      117.71     14.38 o
  -8  11   8        6.44        8.96      4.53 o
  -7  11   8        3.02        1.89      1.28 o
  -6  11   8        4.60        0.49      1.38 o
  -5  11   8       29.86       34.47      3.14 o
  -4  11   8        3.59        2.85      1.26 o
  -3  11   8        0.25       -0.65      1.01 o
  -2  11   8      409.85      409.47      5.90 o
  -1  11   8       78.48       64.78      2.08 o
   0  11   8      233.74      228.40      3.84 o
   1  11   8     1196.53     1126.01     12.82 o
   2  11   8        2.21        2.86      1.22 o
   3  11   8        8.65        5.83      1.46 o
   4  11   8        1.94        2.76      1.90 o
   5  11   8        2.00        2.26      1.87 o
   6  11   8       14.93       10.94      2.34 o
   7  11   8       26.14       24.97      2.87 o
  -9  12   8       23.12       23.64      4.67 o
  -8  12   8       15.19       20.08      3.25 o
  -7  12   8       11.93       12.16      1.61 o
  -6  12   8        6.08        4.01      1.88 o
  -5  12   8       35.72       31.71      2.28 o
  -4  12   8        1.66        1.87      1.26 o
  -3  12   8       21.90       25.41      1.66 o
  -2  12   8       19.33       10.79      1.67 o
  -1  12   8       80.20       73.33      2.50 o
   0  12   8      108.45      115.06      2.93 o
   1  12   8      116.19      111.88      2.97 o
   2  12   8      138.04      135.64      3.32 o
   3  12   8       43.27       40.65      2.26 o
   4  12   8        4.96        8.38      1.92 o
   5  12   8       64.77       62.49      3.36 o
   6  12   8        4.37        3.66      2.06 o
   7  12   8       10.78        9.93      2.46 o
  -9  13   8        3.82       10.63      5.23 o
  -8  13   8       57.57       58.76      7.45 o
  -7  13   8       19.43       17.51      2.49 o
  -6  13   8        0.63       -0.36      1.36 o
  -5  13   8       19.45       14.90      1.88 o
  -4  13   8       36.22       39.09      2.69 o
  -3  13   8        0.25       -1.04      1.04 o
  -2  13   8      114.49      112.66      3.21 o
  -1  13   8        3.35        1.48      1.23 o
   0  13   8      773.88      721.47     10.98 o
   1  13   8       42.87       46.20      1.90 o
   2  13   8        2.38        1.06      1.19 o
   3  13   8        3.06        4.65      1.46 o
   4  13   8        0.39       -0.21      1.87 o
   5  13   8      100.17       86.31      3.84 o
   6  13   8        4.68        1.08      2.01 o
   7  13   8        2.58       -2.37      2.45 o
  -9  14   8        0.41        2.23      2.84 o
  -8  14   8        9.24       10.60      3.11 o
  -7  14   8       31.81       27.18      4.09 o
  -6  14   8        1.01        0.81      1.56 o
  -5  14   8        8.46        6.92      1.69 o
  -4  14   8       81.84       81.66      3.26 o
  -3  14   8       10.25        6.25      1.34 o
  -2  14   8       37.18       37.49      2.06 o
  -1  14   8      115.51       96.66      3.04 o
   0  14   8        1.20       -1.13      1.14 o
   1  14   8        0.18       -0.51      1.12 o
   2  14   8       35.00       35.53      1.95 o
   3  14   8       22.06       23.43      1.99 o
   4  14   8        8.93        9.26      1.97 o
   5  14   8        1.32        2.37      1.99 o
   6  14   8       13.53       12.51      2.47 o
  -9  15   8        2.05       10.96      4.96 o
  -8  15   8        1.68        1.15      2.87 o
  -7  15   8       22.60       24.57      2.14 o
  -6  15   8       11.20        7.81      1.78 o
  -5  15   8       58.47       52.41      2.93 o
  -4  15   8        0.80       -0.67      1.98 o
  -3  15   8      121.23      112.41      3.27 o
  -2  15   8       87.86       86.13      2.90 o
  -1  15   8     1142.01     1065.22     14.45 o
   0  15   8       73.74       76.13      2.83 o
   1  15   8       35.64       29.53      1.79 o
   2  15   8        1.08        0.10      1.22 o
   3  15   8        0.28       -1.20      1.22 o
   4  15   8       22.30       24.23      2.42 o
   5  15   8        6.64        6.11      2.14 o
   6  15   8        0.00       -1.99      1.99 o
  -8  16   8       15.24       18.91      3.78 o
  -7  16   8        6.44        7.52      1.91 o
  -6  16   8        8.08        5.09      1.76 o
  -5  16   8        7.52        8.16      1.86 o
  -4  16   8        1.66        3.18      1.48 o
  -3  16   8        0.90        1.88      1.33 o
  -2  16   8        1.48       -0.26      1.31 o
  -1  16   8      332.90      331.68      6.96 o
   0  16   8      175.97      179.03      4.24 o
   1  16   8        1.88        2.03      1.35 o
   2  16   8        7.02        8.88      1.45 o
   3  16   8        2.12        0.99      1.36 o
   4  16   8       15.40       22.65      3.62 o
   5  16   8        2.60        5.92      2.08 o
   6  16   8       67.76       70.62      3.93 o
  -8  17   8       65.15       70.20      5.43 o
  -7  17   8        1.73        1.35      1.58 o
  -6  17   8       26.92       24.21      2.40 o
  -5  17   8        9.65       12.22      2.63 o
  -4  17   8        8.35        9.97      1.71 o
  -3  17   8        2.76        4.28      1.47 o
  -2  17   8        4.82        2.81      1.45 o
  -1  17   8       17.04       20.36      3.52 o
   0  17   8      652.79      626.62      9.68 o
   1  17   8       32.02       31.87      3.24 o
   2  17   8        2.04        2.73      1.43 o
   3  17   8       39.86       43.96      2.38 o
   4  17   8        9.75        8.16      2.14 o
   5  17   8       10.69        6.03      2.28 o
   6  17   8        0.01        0.72      2.31 o
  -8  18   8       24.56       27.24      4.16 o
  -7  18   8        0.13       -0.31      2.50 o
  -6  18   8        8.65        5.29      1.85 o
  -5  18   8       12.64        8.78      2.06 o
  -4  18   8       19.14       15.40      2.36 o
  -3  18   8       55.71       55.75      2.59 o
  -2  18   8       16.49       17.44      1.83 o
  -1  18   8       63.24       70.04      2.85 o
   0  18   8        8.36       10.77      1.77 o
   1  18   8        7.16        7.43      1.96 o
   2  18   8        8.65        7.73      1.85 o
   3  18   8       32.85       34.03      2.20 o
   4  18   8       17.00       16.26      2.45 o
   5  18   8       22.67       21.77      2.77 o
   6  18   8       21.32       13.54      5.92 o
  -8  19   8       12.14       13.93      3.86 o
  -7  19   8       21.32       26.37      5.30 o
  -6  19   8       21.43       28.85      2.68 o
  -5  19   8        8.65       10.36      2.85 o
  -4  19   8       64.90       65.51      3.12 o
  -3  19   8       21.27       25.39      2.29 o
  -2  19   8        0.05        0.60      1.37 o
  -1  19   8      202.33      186.57      5.83 o
   0  19   8       11.67       12.18      2.37 o
   1  19   8       27.55       24.39      2.38 o
   2  19   8        0.83        0.75      1.64 o
   3  19   8        2.81        0.84      1.67 o
   4  19   8        1.42        1.57      1.99 o
   5  19   8        0.28        3.49      2.25 o
  -7  20   8        0.64       -0.22      3.23 o
  -6  20   8        1.09       -1.80      1.80 o
  -5  20   8       18.30       25.24      2.67 o
  -4  20   8        6.10        2.12      2.30 o
  -3  20   8        0.75       -1.55      1.55 o
  -2  20   8       33.92       36.29      2.35 o
  -1  20   8       12.79       14.18      1.90 o
   0  20   8       96.92       91.90      4.38 o
   1  20   8       16.48       16.15      2.20 o
   2  20   8        2.83       -0.87      1.75 o
   3  20   8        0.88        0.33      1.63 o
   4  20   8        7.34        9.28      2.26 o
   5  20   8        6.26       10.99      2.99 o
  -7  21   8        2.76        1.54      2.00 o
  -6  21   8        0.08        1.91      1.90 o
  -5  21   8       13.48       11.70      2.33 o
  -4  21   8       34.85       38.65      3.18 o
  -3  21   8        3.67        3.13      1.88 o
  -2  21   8        0.04        1.34      1.59 o
  -1  21   8        2.62        3.95      1.75 o
   0  21   8      226.22      208.36      6.60 o
   1  21   8        7.70        7.87      3.29 o
   2  21   8       25.35       25.27      2.56 o
   3  21   8       12.23       19.62      2.27 o
   4  21   8        2.72        1.46      2.21 o
   5  21   8       59.23       68.57      5.62 o
  -7  22   8       42.42       46.48      3.32 o
  -6  22   8        2.22       -1.68      3.26 o
  -5  22   8        0.92        0.67      2.04 o
  -4  22   8        0.59        2.19      1.78 o
  -3  22   8       10.63       11.91      2.17 o
  -2  22   8       48.81       50.71      3.53 o
  -1  22   8       59.56       55.61      3.17 o
   0  22   8       63.81       63.98      4.07 o
   1  22   8        1.31        0.46      2.16 o
   2  22   8        2.19        1.76      2.44 o
   3  22   8       11.25        8.00      2.03 o
   4  22   8        5.15        4.01      2.29 o
  -6  23   8        9.63        9.36      2.36 o
  -5  23   8        0.79        0.65      3.19 o
  -4  23   8       28.13       36.94      3.29 o
  -3  23   8        0.07        0.00      1.83 o
  -2  23   8        6.83        8.03      2.14 o
  -1  23   8      147.38      168.75      6.46 o
   0  23   8       92.10       96.78      5.20 o
   1  23   8        6.14        2.54      2.51 o
   2  23   8        0.29       -1.58      2.06 o
   3  23   8        1.49       -2.25      2.25 o
   4  23   8       48.23       58.83      3.71 o
  -6  24   8       18.06       24.76      2.87 o
  -5  24   8        0.75       -1.35      2.13 o
  -4  24   8        6.80        4.20      2.31 o
  -3  24   8       11.15       12.31      2.29 o
  -2  24   8       25.44       16.33      2.42 o
  -1  24   8        0.29        4.48      2.07 o
   0  24   8        6.89       14.10      2.79 o
   1  24   8       17.54       15.30      2.97 o
   2  24   8        1.34       -1.91      2.26 o
   3  24   8        5.33        3.14      2.99 o
  -5  25   8       17.02       12.75      5.51 o
  -4  25   8        2.34        0.90      2.17 o
  -3  25   8       12.10       13.53      2.76 o
  -2  25   8        9.25        3.88      2.42 o
  -1  25   8       27.26       32.20      2.87 o
   0  25   8       10.66       15.57      2.94 o
   1  25   8       13.38       19.11      3.17 o
   2  25   8        6.68        8.59      2.75 o
   3  25   8        1.08        0.49      3.05 o
  -5  26   8        7.24        4.69      3.49 o
  -4  26   8        0.61       -1.58      2.39 o
  -3  26   8        0.67       -1.49      2.31 o
  -2  26   8        1.93        2.00      3.65 o
  -1  26   8        0.19       -2.18      2.18 o
   0  26   8       26.23       18.05      3.16 o
   1  26   8        4.84        2.43      2.63 o
   2  26   8        8.80        8.79      5.79 o
  -4  27   8        0.51       -2.86      4.69 o
  -3  27   8        0.09       -0.46      2.40 o
  -2  27   8        2.83       -2.39      2.39 o
  -1  27   8        0.01        0.18      2.35 o
   0  27   8       12.71        8.57      2.79 o
   1  27   8        7.70        5.76      2.83 o
  -3  28   8        1.33        3.23      4.90 o
  -2  28   8        6.18        4.18      6.23 o
  -1  28   8        5.72        7.16      2.60 o
   0  28   8        0.33        1.63      2.61 o
  -9   0   9       26.42       29.60      3.39 o
  -7   0   9       26.65       21.54      3.19 o
  -5   0   9       51.68       45.44      4.15 o
  -3   0   9      112.83      109.12      3.36 o
  -1   0   9      154.62      143.73      4.14 o
   1   0   9       37.70       37.33      2.43 o
   3   0   9        0.30       -1.24      1.61 o
   5   0   9        8.27        6.30      2.81 o
   7   0   9       46.10       50.22      4.80 o
 -10   1   9       15.25       24.05      2.16 o
  -9   1   9        0.04        1.22      1.69 o
  -8   1   9       16.66       17.96      1.78 o
  -7   1   9        3.48        1.32      1.55 o
  -6   1   9       39.82       37.94      4.34 o
  -5   1   9      310.87      293.68      7.99 o
  -4   1   9     1864.89     1776.49     35.53 o
  -3   1   9        5.02        2.53      0.88 o
  -2   1   9      647.76      602.88      7.75 o
  -1   1   9        1.18        4.11      0.94 o
   0   1   9       30.24       38.65      1.64 o
   1   1   9       19.10       14.17      1.29 o
   2   1   9      364.20      343.20      5.54 o
   3   1   9      387.18      340.97      5.61 o
   4   1   9      178.80      177.71      4.90 o
   5   1   9        0.50        0.52      1.62 o
   6   1   9        3.59       -0.79      1.72 o
   7   1   9       10.00       21.07      2.71 o
 -10   2   9        0.23        0.13      1.90 o
  -9   2   9        1.36       -1.29      1.95 o
  -8   2   9        9.62        5.00      1.93 o
  -7   2   9       10.31       14.90      2.36 o
  -6   2   9       92.08       90.69      3.29 o
  -5   2   9       13.11        9.43      1.97 o
  -4   2   9     1191.49     1173.86     24.48 o
  -3   2   9       14.01       11.78      1.41 o
  -2   2   9       36.05       36.16      1.75 o
  -1   2   9       56.67       55.36      1.88 o
   0   2   9        0.28        1.74      0.96 o
   1   2   9        0.03       -0.91      0.91 o
   2   2   9      106.22      113.55      2.99 o
   3   2   9        0.64        3.50      1.25 o
   4   2   9      238.03      214.88      5.42 o
   5   2   9        1.08       -0.12      1.65 o
   6   2   9       14.72       13.15      2.27 o
   7   2   9       14.66       18.79      2.69 o
 -10   3   9        6.94        8.82      3.47 o
  -9   3   9        9.02       12.63      1.61 o
  -8   3   9        0.65        0.11      1.33 o
  -7   3   9        9.83        8.26      1.56 o
  -6   3   9       51.42       51.62      4.32 o
  -5   3   9      176.83      159.92      5.44 o
  -4   3   9       46.60       63.29      5.02 o
  -3   3   9        1.43        0.75      0.93 o
  -2   3   9      242.20      214.81      3.65 o
  -1   3   9       56.59       71.73      2.08 o
   0   3   9      283.69      301.04      4.82 o
   1   3   9       17.58       16.60      1.36 o
   2   3   9       31.29       28.80      3.69 o
   3   3   9       70.25       70.83      2.78 o
   4   3   9      193.79      183.69      4.95 o
   5   3   9       40.31       40.36      2.69 o
   6   3   9       19.19       21.82      2.52 o
   7   3   9       16.31       12.72      2.56 o
 -10   4   9        1.77        2.71      2.19 o
  -9   4   9        2.56        3.65      1.36 o
  -8   4   9        0.86        2.15      1.37 o
  -7   4   9        6.53        2.43      1.57 o
  -6   4   9        1.43        2.24      1.41 o
  -5   4   9       13.23       13.35      1.83 o
  -4   4   9     1174.15     1119.63     23.51 o
  -3   4   9     1503.65     1436.89     17.95 o
  -2   4   9       56.10       65.55      1.99 o
  -1   4   9       14.33       18.02      1.26 o
   0   4   9      336.46      336.15      5.22 o
   1   4   9        1.06        0.83      1.08 o
   2   4   9     1306.71     1202.79     14.69 o
   3   4   9        0.91        1.76      1.29 o
   4   4   9       43.74       50.39      2.87 o
   5   4   9       28.01       24.78      2.41 o
   6   4   9        4.04        4.01      1.97 o
   7   4   9        7.28        8.79      2.54 o
 -10   5   9        5.79        8.90      2.60 o
  -9   5   9       17.16       12.92      2.78 o
  -8   5   9        4.90        4.95      1.48 o
  -7   5   9       20.25       20.71      1.92 o
  -6   5   9        4.34        3.86      1.50 o
  -5   5   9      119.59      107.33      3.71 o
  -4   5   9       34.47       32.18      3.18 o
  -3   5   9      517.45      525.35      8.71 o
  -2   5   9       60.23       54.74      1.86 o
  -1   5   9      294.41      277.04      4.46 o
   0   5   9      259.27      240.80      4.19 o
   1   5   9      160.13      164.44      3.49 o
   2   5   9       20.53       17.09      1.86 o
   3   5   9        1.79        0.67      1.30 o
   4   5   9        5.53        1.46      1.79 o
   5   5   9        5.30        6.91      2.00 o
   6   5   9       37.08       38.45      2.96 o
   7   5   9       19.02       24.15      2.78 o
 -10   6   9        2.52        4.54      2.54 o
  -9   6   9       23.26       19.90      4.51 o
  -8   6   9       22.31       24.78      1.93 o
  -7   6   9        3.34        1.10      2.03 o
  -6   6   9       78.35       78.83      3.22 o
  -5   6   9        2.97        3.79      1.62 o
  -4   6   9       78.89       78.78      2.75 o
  -3   6   9      671.32      650.37     10.35 o
  -2   6   9       13.92       13.00      1.27 o
  -1   6   9       55.40       56.49      1.98 o
   0   6   9       67.75       47.64      1.85 o
   1   6   9     1027.47      952.35     11.97 o
   2   6   9      502.37      487.31      7.16 o
   3   6   9        0.97       -1.21      1.21 o
   4   6   9      290.07      287.18      6.53 o
   5   6   9       42.81       41.47      2.87 o
   6   6   9       22.55       25.34      2.66 o
   7   6   9        5.43        0.90      2.14 o
 -10   7   9       67.86       83.62      4.84 o
  -9   7   9        3.62        4.05      2.46 o
  -8   7   9        8.82        9.61      1.59 o
  -7   7   9       21.97       19.21      1.91 o
  -6   7   9       37.97       36.49      2.32 o
  -5   7   9       95.54       92.03      3.51 o
  -4   7   9       24.71       29.46      2.03 o
  -3   7   9       66.95       63.44      2.55 o
  -2   7   9        6.50        2.88      0.92 o
  -1   7   9      153.14      148.24      3.08 o
   0   7   9      200.18      176.68      3.54 o
   1   7   9      166.25      160.58      3.56 o
   2   7   9       75.00       73.01      3.10 o
   3   7   9       39.18       47.28      2.37 o
   4   7   9       42.78       44.41      2.82 o
   5   7   9       56.47       71.20      3.49 o
   6   7   9       12.50       11.05      2.31 o
   7   7   9        1.05       -0.64      2.07 o
  -9   8   9        0.11        1.37      5.20 o
  -8   8   9       56.31       66.47      2.81 o
  -7   8   9       32.25       32.94      2.25 o
  -6   8   9      152.41      150.58      8.46 o
  -5   8   9       53.30       67.08      3.89 o
  -4   8   9       41.19       44.16      2.15 o
  -3   8   9       12.37       10.40      1.27 o
  -2   8   9       29.89       29.99      1.51 o
  -1   8   9       21.25       16.83      1.46 o
   0   8   9      159.52      158.43      3.40 o
   1   8   9      236.31      199.40      3.97 o
   2   8   9        0.01       -1.13      1.13 o
   3   8   9        0.70        6.11      1.47 o
   4   8   9       79.55       84.44      3.61 o
   5   8   9      114.64      126.95      4.53 o
   6   8   9       47.02       48.47      3.22 o
   7   8   9        0.06        0.05      2.13 o
  -9   9   9       35.84       43.83      4.04 o
  -8   9   9        0.23       -1.16      1.16 o
  -7   9   9       34.29       32.99      2.26 o
  -6   9   9       19.59       20.87      3.69 o
  -5   9   9      117.95      122.41      6.35 o
  -4   9   9       14.13       10.21      1.50 o
  -3   9   9       44.83       42.53      1.85 o
  -2   9   9      370.02      318.00      4.99 o
  -1   9   9        3.87        1.83      0.94 o
   0   9   9      302.05      285.65      4.84 o
   1   9   9        5.60        3.38      1.25 o
   2   9   9       16.49       14.68      1.51 o
   3   9   9       56.40       55.85      2.54 o
   4   9   9       97.40      102.69      3.94 o
   5   9   9       61.24       64.10      4.30 o
   6   9   9       95.81       91.70      5.17 o
   7   9   9        1.91        2.27      2.55 o
  -9  10   9        0.85       -2.95      2.95 o
  -8  10   9        0.31       -0.16      1.18 o
  -7  10   9      117.48      119.31      3.94 o
  -6  10   9       14.72       14.65      2.94 o
  -5  10   9        8.43        8.54      1.93 o
  -4  10   9       10.14        7.54      1.47 o
  -3  10   9      133.07      147.86      3.19 o
  -2  10   9      471.88      442.52      7.20 o
  -1  10   9        1.15       -0.11      0.90 o
   0  10   9      290.80      273.56      4.44 o
   1  10   9      281.86      281.83      4.96 o
   2  10   9      164.34      149.40      3.50 o
   3  10   9        5.81        5.59      1.50 o
   4  10   9       22.22       23.36      2.49 o
   5  10   9        1.30        0.54      1.90 o
   6  10   9       52.94       58.60      3.50 o
  -9  11   9       11.02        5.41      5.21 o
  -8  11   9        1.08       -0.88      2.41 o
  -7  11   9       10.32       11.89      2.71 o
  -6  11   9       11.70       10.12      1.81 o
  -5  11   9       10.32        6.95      1.71 o
  -4  11   9        4.99        5.72      1.45 o
  -3  11   9       40.25       37.72      1.98 o
  -2  11   9      959.14      899.08     12.61 o
  -1  11   9      302.60      283.58      4.83 o
   0  11   9      346.40      335.91      5.12 o
   1  11   9        3.68        7.31      1.38 o
   2  11   9        8.39        7.06      1.51 o
   3  11   9       18.75       21.85      1.95 o
   4  11   9        4.70        3.93      1.90 o
   5  11   9       73.31       72.18      3.65 o
   6  11   9        4.40        7.77      2.38 o
  -9  12   9       50.04       62.03      8.03 o
  -8  12   9       19.80       24.23      1.92 o
  -7  12   9        5.38        6.56      1.68 o
  -6  12   9       67.52       71.19      3.30 o
  -5  12   9        0.77        3.21      1.56 o
  -4  12   9        1.73       -0.45      1.27 o
  -3  12   9       71.94       73.92      2.64 o
  -2  12   9       33.06       29.72      4.12 o
  -1  12   9      127.70      140.76      3.29 o
   0  12   9        0.59       -0.03      1.06 o
   1  12   9      173.23      162.26      3.44 o
   2  12   9        0.60       -0.09      1.32 o
   3  12   9       96.92      103.17      3.44 o
   4  12   9       26.56       34.68      2.66 o
   5  12   9        2.92        1.88      2.03 o
   6  12   9        0.96       -2.04      2.04 o
  -9  13   9       46.53       52.62      8.00 o
  -8  13   9        0.01        0.27      2.13 o
  -7  13   9        9.31        9.71      1.78 o
  -6  13   9       89.09       98.66      3.95 o
  -5  13   9       21.31       23.21      2.25 o
  -4  13   9        1.97        2.08      1.37 o
  -3  13   9      136.39      125.88      3.43 o
  -2  13   9       87.16       82.71      3.21 o
  -1  13   9      375.37      338.94      6.10 o
   0  13   9       28.42       21.52      1.68 o
   1  13   9       20.70       22.87      1.66 o
   2  13   9      112.01      113.35      3.50 o
   3  13   9        8.19        5.42      1.63 o
   4  13   9       43.71       46.42      3.06 o
   5  13   9        3.13        5.28      2.12 o
   6  13   9        1.28        0.77      2.77 o
  -9  14   9       31.33       33.86      6.34 o
  -8  14   9        5.18        5.89      1.44 o
  -7  14   9       46.85       51.08      4.51 o
  -6  14   9       56.35       54.69      4.62 o
  -5  14   9      100.29       95.57      3.95 o
  -4  14   9       36.40       33.80      2.25 o
  -3  14   9       25.42       31.98      2.31 o
  -2  14   9        3.36        4.41      1.59 o
  -1  14   9        0.25        0.80      1.56 o
   0  14   9       32.92       33.66      1.91 o
   1  14   9        2.55        0.98      1.62 o
   2  14   9        2.76        2.55      1.36 o
   3  14   9        0.40       -0.54      1.49 o
   4  14   9        1.80        3.27      1.94 o
   5  14   9        0.63       -1.19      1.90 o
   6  14   9        0.72        1.90      2.24 o
  -8  15   9       13.59       19.64      3.76 o
  -7  15   9       28.09       31.83      2.45 o
  -6  15   9      125.51      123.99      4.49 o
  -5  15   9       10.02       14.09      2.15 o
  -4  15   9       39.76       45.90      2.72 o
  -3  15   9       14.86       16.18      1.93 o
  -2  15   9      316.02      305.25      5.86 o
  -1  15   9      159.38      157.59      4.53 o
   0  15   9       24.08       25.23      1.97 o
   1  15   9       24.97       17.70      2.08 o
   2  15   9       42.44       42.05      2.24 o
   3  15   9       34.76       35.62      2.47 o
   4  15   9       24.33       27.70      2.72 o
   5  15   9        1.71        1.30      2.09 o
   6  15   9        1.70       -0.81      2.59 o
  -8  16   9        0.01       -3.40      4.29 o
  -7  16   9        8.57       12.27      2.01 o
  -6  16   9        2.08        1.91      1.77 o
  -5  16   9       31.29       32.48      2.71 o
  -4  16   9        7.41        9.28      1.77 o
  -3  16   9       37.04       24.07      2.16 o
  -2  16   9       22.98       17.95      1.82 o
  -1  16   9       11.62       17.99      2.20 o
   0  16   9      220.23      197.49      4.64 o
   1  16   9       30.85       36.70      3.29 o
   2  16   9       10.83       10.22      1.79 o
   3  16   9        0.48        0.24      1.70 o
   4  16   9        9.90        4.12      2.39 o
   5  16   9        1.71       -0.66      2.49 o
  -8  17   9       30.40       32.34      4.45 o
  -7  17   9       14.27       13.97      2.14 o
  -6  17   9        2.38        2.46      1.84 o
  -5  17   9       45.90       46.97      3.13 o
  -4  17   9        0.56       -1.38      1.38 o
  -3  17   9       29.83       30.01      2.40 o
  -2  17   9       21.34       23.66      2.02 o
  -1  17   9      540.20      543.59     10.08 o
   0  17   9       51.94       46.38      2.85 o
   1  17   9        2.83        0.93      1.46 o
   2  17   9        1.03        0.33      1.53 o
   3  17   9        2.74       -0.79      1.81 o
   4  17   9        0.04       -0.32      1.99 o
   5  17   9       23.15       20.09      2.82 o
  -8  18   9       27.54       43.53      6.89 o
  -7  18   9       32.03       42.50      2.95 o
  -6  18   9        5.59        1.65      1.88 o
  -5  18   9        4.06        3.54      1.98 o
  -4  18   9        1.90       -0.50      1.63 o
  -3  18   9        3.22        2.51      1.83 o
  -2  18   9       14.51       18.59      1.92 o
  -1  18   9        5.60        6.14      1.88 o
   0  18   9       15.15       16.63      3.49 o
   1  18   9       11.55       14.28      2.08 o
   2  18   9       52.25       48.94      2.70 o
   3  18   9       41.81       45.30      4.30 o
   4  18   9        1.04        2.67      2.88 o
   5  18   9       20.55       20.69      3.26 o
  -7  19   9       40.54       48.44      3.16 o
  -6  19   9        0.00       -0.28      1.85 o
  -5  19   9        5.74        4.80      2.00 o
  -4  19   9       18.87       15.38      2.46 o
  -3  19   9        8.61        4.28      1.80 o
  -2  19   9      104.04       94.88      3.44 o
  -1  19   9       22.92       16.66      2.52 o
   0  19   9        6.95        9.71      2.28 o
   1  19   9        7.10        6.90      2.30 o
   2  19   9        5.56        4.68      1.75 o
   3  19   9       12.97        8.72      2.01 o
   4  19   9        3.03        4.59      2.56 o
   5  19   9       17.32       22.52      4.09 o
  -7  20   9       79.96       91.19      5.75 o
  -6  20   9        4.96        2.21      1.89 o
  -5  20   9        1.35        2.97      2.03 o
  -4  20   9        7.62        8.45      2.19 o
  -3  20   9        1.61        1.18      1.76 o
  -2  20   9        7.16        8.73      2.19 o
  -1  20   9       13.89       18.34      2.31 o
   0  20   9       39.57       40.46      3.35 o
   1  20   9        1.05       -1.64      1.84 o
   2  20   9        6.23        4.79      1.83 o
   3  20   9       33.63       34.42      3.01 o
   4  20   9        0.95        1.39      3.60 o
  -7  21   9        9.15        9.17      2.26 o
  -6  21   9       32.03       40.19      3.46 o
  -5  21   9        1.80        0.66      2.01 o
  -4  21   9        0.39        0.80      2.01 o
  -3  21   9        2.53        1.70      2.88 o
  -2  21   9        4.68        4.60      1.69 o
  -1  21   9       76.68       63.81      6.21 o
   0  21   9        1.01        1.51      2.23 o
   1  21   9        0.15       -2.16      2.16 o
   2  21   9        0.80        2.26      1.94 o
   3  21   9       14.62       17.37      2.64 o
   4  21   9        5.76        5.05      2.70 o
  -6  22   9        6.37        3.65      2.14 o
  -5  22   9        5.41        2.74      2.22 o
  -4  22   9        1.55       -0.58      1.90 o
  -3  22   9        2.54        4.21      1.98 o
  -2  22   9       44.63       48.03      3.31 o
  -1  22   9       23.36       25.76      3.46 o
   0  22   9       93.95       95.19      6.47 o
   1  22   9       33.56       33.02      4.29 o
   2  22   9        8.89       11.95      2.42 o
   3  22   9        2.06        1.83      2.12 o
  -6  23   9        0.05       -1.93      1.93 o
  -5  23   9        3.26        1.79      2.13 o
  -4  23   9        0.01       -2.09      2.09 o
  -3  23   9        0.96       -1.40      1.85 o
  -2  23   9       34.28       36.55      3.43 o
  -1  23   9       60.65       66.47      4.15 o
   0  23   9        3.18        7.43      2.60 o
   1  23   9        0.10        1.92      2.36 o
   2  23   9       18.98       26.73      3.35 o
   3  23   9        0.30       -2.24      2.24 o
  -5  24   9        0.74        0.89      2.07 o
  -4  24   9        7.84        9.81      3.51 o
  -3  24   9       38.83       45.64      3.61 o
  -2  24   9        9.33        7.22      2.49 o
  -1  24   9        2.39        5.39      2.52 o
   0  24   9        1.22       -1.04      2.30 o
   1  24   9       35.69       44.63      4.60 o
   2  24   9        0.48        1.36      2.42 o
   3  24   9        5.35        9.92      4.73 o
  -5  25   9        0.12       -2.29      3.29 o
  -4  25   9        0.86        0.65      2.30 o
  -3  25   9        2.88        2.68      2.54 o
  -2  25   9        1.51        3.85      2.53 o
  -1  25   9        2.67        3.65      2.40 o
   0  25   9        0.20        1.03      2.45 o
   1  25   9       11.49       13.34      2.90 o
   2  25   9        0.07        1.03      2.54 o
  -4  26   9        7.67       11.31      5.33 o
  -3  26   9       23.09       12.41      4.07 o
  -2  26   9       18.25       16.24      3.04 o
  -1  26   9        2.67        4.54      2.64 o
   0  26   9        4.05        4.27      2.60 o
   1  26   9       23.84       32.48      3.69 o
  -2  27   9        4.40        5.92      4.91 o
  -1  27   9        2.68        4.19      3.87 o
   0  27   9        4.72        5.09      3.66 o
 -10   0  10        0.91        1.23      2.30 o
  -8   0  10        9.35       12.30      2.90 o
  -6   0  10       10.06       10.37      3.02 o
  -4   0  10      174.93      170.12      8.54 o
  -2   0  10       50.03       61.46      2.90 o
   0   0  10      511.36      521.44     13.93 o
   2   0  10       86.95       63.46      3.34 o
   4   0  10       24.08       28.03      3.49 o
   6   0  10      156.77      166.05     11.73 o
 -10   1  10       22.77       25.54      2.38 o
  -9   1  10       23.67       22.74      2.35 o
  -8   1  10        0.19        0.16      1.59 o
  -7   1  10        0.00       -0.39      1.60 o
  -6   1  10       17.86       21.67      2.48 o
  -5   1  10       55.01       46.42      3.20 o
  -4   1  10       52.04       42.63      3.25 o
  -3   1  10        0.02       -1.17      1.17 o
  -2   1  10       23.77       21.52      1.38 o
  -1   1  10       13.56       16.00      1.34 o
   0   1  10      210.55      176.57      3.70 o
   1   1  10        6.32        3.60      1.18 o
   2   1  10        4.27        2.47      1.22 o
   3   1  10       14.43       23.28      2.36 o
   4   1  10        4.76        3.42      1.74 o
   5   1  10        3.12        1.70      1.82 o
   6   1  10       36.47       57.14      3.54 o
 -10   2  10        5.11        7.22      1.98 o
  -9   2  10        1.20       -1.32      1.53 o
  -8   2  10        5.47        6.74      2.33 o
  -7   2  10        0.75       -0.48      1.66 o
  -6   2  10       20.48       18.84      2.44 o
  -5   2  10      404.22      398.23     10.37 o
  -4   2  10       10.15        9.52      2.28 o
  -3   2  10       17.10       15.03      1.81 o
  -2   2  10      190.38      182.15      3.44 o
  -1   2  10      333.62      287.86      4.72 o
   0   2  10      510.96      435.57      6.49 o
   1   2  10        0.07       -0.02      1.10 o
   2   2  10       58.49       61.18      2.93 o
   3   2  10       53.97       45.18      2.37 o
   4   2  10        3.99        2.36      1.75 o
   5   2  10        2.43        0.79      1.79 o
   6   2  10       26.36       23.81      2.71 o
  -9   3  10        0.45       -1.19      1.33 o
  -8   3  10        1.65        1.73      1.42 o
  -7   3  10        4.72        8.32      1.97 o
  -6   3  10      226.63      217.35      6.83 o
  -5   3  10       17.04       22.01      2.55 o
  -4   3  10      127.21      133.37      5.35 o
  -3   3  10       95.73       98.40      3.64 o
  -2   3  10        0.38       -0.48      0.93 o
  -1   3  10      182.50      151.36      3.24 o
   0   3  10      372.44      329.84      5.37 o
   1   3  10       22.88       21.32      1.71 o
   2   3  10      342.50      326.97      8.78 o
   3   3  10       31.93       32.45      2.13 o
   4   3  10       24.61       20.40      2.25 o
   5   3  10        4.99        3.35      1.91 o
   6   3  10        4.81        2.54      2.08 o
  -9   4  10        0.00       -1.33      1.33 o
  -8   4  10        2.42        1.91      1.49 o
  -7   4  10        3.79       -1.40      1.40 o
  -6   4  10      111.16      118.96      4.93 o
  -5   4  10        0.01       -1.75      1.75 o
  -4   4  10       48.85       45.75      3.29 o
  -3   4  10        8.21       11.62      1.75 o
  -2   4  10       44.17       40.50      2.03 o
  -1   4  10       23.50       23.52      1.53 o
   0   4  10      595.86      549.21      7.74 o
   1   4  10       88.17       75.73      2.53 o
   2   4  10        2.62        0.72      1.38 o
   3   4  10        2.17        3.19      1.44 o
   4   4  10        3.01        2.98      1.84 o
   5   4  10        8.99       15.50      3.19 o
   6   4  10       26.33       31.55      3.00 o
  -9   5  10        6.85        7.36      1.69 o
  -8   5  10       25.19       25.75      2.12 o
  -7   5  10        0.07       -0.78      1.47 o
  -6   5  10      156.20      178.50      5.05 o
  -5   5  10      184.12      179.85      6.62 o
  -4   5  10        9.35        8.30      2.12 o
  -3   5  10        3.90        3.62      2.25 o
  -2   5  10      439.22      401.12     10.06 o
  -1   5  10      466.31      413.55      6.14 o
   0   5  10      229.08      185.91      3.81 o
   1   5  10        4.51        2.50      1.18 o
   2   5  10      237.25      218.63      4.40 o
   3   5  10       39.87       35.44      2.23 o
   4   5  10      152.71      150.66      4.82 o
   5   5  10        6.87        5.10      2.06 o
   6   5  10        0.00       -0.54      2.00 o
  -9   6  10       25.48       31.06      2.21 o
  -8   6  10        0.54        1.68      1.71 o
  -7   6  10        1.23        2.41      2.38 o
  -6   6  10        0.56        1.65      2.28 o
  -5   6  10       96.76       89.11      4.46 o
  -4   6  10       33.93       37.06      3.06 o
  -3   6  10       53.40       44.81      2.59 o
  -2   6  10       41.58       38.76      2.04 o
  -1   6  10      120.57      103.58      2.75 o
   0   6  10       39.46       31.61      1.79 o
   1   6  10        5.69        2.35      1.23 o
   2   6  10       30.69       24.73      1.79 o
   3   6  10       10.54       11.23      1.72 o
   4   6  10        0.02        0.59      1.85 o
   5   6  10        5.52        8.48      2.21 o
   6   6  10       36.83       46.43      3.33 o
  -9   7  10        8.57       15.97      3.55 o
  -8   7  10       46.64       51.39      2.70 o
  -7   7  10        0.00        0.01      1.64 o
  -6   7  10       41.11       40.69      6.92 o
  -5   7  10      178.76      174.62      5.10 o
  -4   7  10      107.70      103.97      4.78 o
  -3   7  10        0.04       -0.30      1.40 o
  -2   7  10        7.24        8.43      1.32 o
  -1   7  10       12.50       13.70      1.38 o
   0   7  10        1.61        2.10      1.20 o
   1   7  10        4.21        5.82      1.34 o
   2   7  10       80.99       84.31      3.06 o
   3   7  10       52.23       57.39      2.65 o
   4   7  10      262.76      261.07      6.47 o
   5   7  10        9.51        9.77      2.21 o
   6   7  10        6.49       10.17      2.40 o
  -9   8  10       20.48       27.52      3.56 o
  -8   8  10        4.88        8.00      1.72 o
  -7   8  10       38.87       40.25      2.60 o
  -6   8  10        9.88        7.91      2.46 o
  -5   8  10        9.55        8.67      1.91 o
  -4   8  10       67.09       67.81      4.77 o
  -3   8  10       50.70       53.08      2.86 o
  -2   8  10       39.78       25.04      1.96 o
  -1   8  10        5.45        3.81      1.31 o
   0   8  10      538.39      479.83      7.08 o
   1   8  10      163.72      146.75      3.53 o
   2   8  10       58.49       62.52      2.71 o
   3   8  10       25.49       25.44      2.09 o
   4   8  10        3.41        5.66      2.03 o
   5   8  10       19.85       19.19      2.48 o
   6   8  10       11.65        7.41      2.27 o
  -9   9  10       17.10       17.37      3.34 o
  -8   9  10        3.14        2.04      1.41 o
  -7   9  10       10.13       13.48      1.92 o
  -6   9  10        2.12        0.59      1.60 o
  -5   9  10       10.40        5.58      2.51 o
  -4   9  10        4.29        0.87      1.87 o
  -3   9  10       16.10       14.28      2.55 o
  -2   9  10      227.98      236.39      5.43 o
  -1   9  10        1.57        3.80      1.31 o
   0   9  10        8.74       10.74      1.41 o
   1   9  10       73.10       76.52      2.67 o
   2   9  10       71.39       62.43      2.71 o
   3   9  10       19.77       22.94      2.08 o
   4   9  10        7.26        5.22      2.00 o
   5   9  10       12.30       10.38      2.28 o
   6   9  10       12.85       14.87      2.60 o
  -9  10  10        9.06        8.99      3.06 o
  -8  10  10       15.35       17.84      2.41 o
  -7  10  10        0.62       -2.14      2.18 o
  -6  10  10       64.99       61.32      3.23 o
  -5  10  10        1.87        2.16      2.81 o
  -4  10  10        6.78        2.99      1.66 o
  -3  10  10       34.93       25.84      2.31 o
  -2  10  10      328.72      311.97      5.80 o
  -1  10  10       39.94       36.40      2.05 o
   0  10  10        0.20        0.50      1.16 o
   1  10  10      121.58      103.25      3.03 o
   2  10  10       11.37       14.19      1.74 o
   3  10  10        3.75        2.04      1.53 o
   4  10  10        2.62        1.15      1.88 o
   5  10  10        9.78        9.50      2.28 o
   6  10  10        5.30       -0.80      2.09 o
  -9  11  10        0.36        3.05      2.90 o
  -8  11  10       20.47       20.62      2.75 o
  -7  11  10       13.91       16.20      2.45 o
  -6  11  10        5.05        4.23      1.79 o
  -5  11  10       13.05       14.13      2.07 o
  -4  11  10        1.83        2.25      1.69 o
  -3  11  10        2.43       -0.46      1.58 o
  -2  11  10      332.01      314.79      5.93 o
  -1  11  10       43.84       40.44      1.99 o
   0  11  10        0.14        1.52      1.32 o
   1  11  10       66.85       63.49      2.68 o
   2  11  10       30.37       34.68      2.31 o
   3  11  10       10.56        8.79      1.85 o
   4  11  10       41.15       48.81      3.20 o
   5  11  10       32.34       35.43      3.04 o
   6  11  10        5.18        4.74      2.29 o
  -9  12  10       30.11       37.56      6.27 o
  -8  12  10        0.09       -1.56      1.56 o
  -7  12  10      102.70       99.19      5.13 o
  -6  12  10      101.58      101.07      4.04 o
  -5  12  10        0.46       -0.67      1.76 o
  -4  12  10       68.97       83.28      3.70 o
  -3  12  10       18.56       12.30      2.22 o
  -2  12  10        5.01        4.82      1.42 o
  -1  12  10       11.23        8.36      1.59 o
   0  12  10        8.27        9.88      1.61 o
   1  12  10        4.81        3.90      1.45 o
   2  12  10       38.50       40.13      2.40 o
   3  12  10       99.39      102.33      3.66 o
   4  12  10        3.63        7.39      2.15 o
   5  12  10       16.41       24.04      2.83 o
   6  12  10        5.26        4.98      2.79 o
  -8  13  10        6.50        6.59      1.73 o
  -7  13  10       27.60       28.27      2.46 o
  -6  13  10       42.68       40.90      2.89 o
  -5  13  10        8.02       10.96      2.07 o
  -4  13  10       21.56       17.06      2.27 o
  -3  13  10      117.27      130.11      4.66 o
  -2  13  10        0.17       -0.91      1.24 o
  -1  13  10       36.43       29.98      2.21 o
   0  13  10       94.38       97.13      3.24 o
   1  13  10       36.37       37.79      2.77 o
   2  13  10       54.28       57.51      2.77 o
   3  13  10       19.91       24.35      2.31 o
   4  13  10       34.00       34.68      2.97 o
   5  13  10        0.02        3.77      2.52 o
  -8  14  10       85.51       93.10      3.69 o
  -7  14  10       18.83       14.71      2.11 o
  -6  14  10        7.02        9.20      2.06 o
  -5  14  10        1.60        0.95      1.79 o
  -4  14  10        2.69        1.96      1.86 o
  -3  14  10       21.76       18.16      2.30 o
  -2  14  10        0.01       -1.22      1.22 o
  -1  14  10       72.59       71.42      2.92 o
   0  14  10        1.84       -1.14      1.35 o
   1  14  10        4.24        2.93      1.73 o
   2  14  10      182.76      181.19      5.22 o
   3  14  10        1.96        2.89      1.72 o
   4  14  10        0.35       -0.87      2.26 o
   5  14  10        0.05       -1.12      1.99 o
  -8  15  10        1.73        5.11      1.73 o
  -7  15  10        5.54        6.28      1.85 o
  -6  15  10       13.10       14.09      2.39 o
  -5  15  10        0.43       -1.67      1.67 o
  -4  15  10        9.71       11.00      2.28 o
  -3  15  10        5.12       10.74      1.89 o
  -2  15  10        0.07        2.51      1.61 o
  -1  15  10        2.75        2.77      1.55 o
   0  15  10       27.31       26.26      2.17 o
   1  15  10       29.07       29.60      2.63 o
   2  15  10        4.53        2.72      1.86 o
   3  15  10       47.35       49.40      3.13 o
   4  15  10       19.92       16.26      2.55 o
   5  15  10        0.05       -1.87      2.11 o
  -8  16  10       69.43       78.95      3.56 o
  -7  16  10       13.42       18.66      3.02 o
  -6  16  10        1.58        0.19      2.44 o
  -5  16  10      109.93      126.67      6.82 o
  -4  16  10        3.41        5.57      2.02 o
  -3  16  10       69.87       75.83      3.38 o
  -2  16  10        0.12       -1.73      1.73 o
  -1  16  10       60.56       57.37      2.77 o
   0  16  10        1.19       -1.22      1.44 o
   1  16  10       34.18       42.50      2.50 o
   2  16  10        7.12        6.98      2.00 o
   3  16  10       72.21       79.34      6.56 o
   4  16  10       40.44       41.93      9.77 o
   5  16  10        5.79        5.20      3.32 o
  -7  17  10       27.95       27.50      2.66 o
  -6  17  10       44.48       44.06      3.13 o
  -5  17  10       11.40       21.10      2.62 o
  -4  17  10       16.65       17.43      2.54 o
  -3  17  10        1.46        1.71      2.62 o
  -2  17  10        9.14       10.55      1.96 o
  -1  17  10        3.23        2.57      1.70 o
   0  17  10        4.82        5.74      1.87 o
   1  17  10        4.40        3.34      1.68 o
   2  17  10       12.13       12.83      2.32 o
   3  17  10        1.21        2.34      2.44 o
   4  17  10       24.47       32.78      5.64 o
  -7  18  10       35.14       26.67      3.08 o
  -6  18  10        0.54       -0.16      2.20 o
  -5  18  10       10.01       12.18      2.37 o
  -4  18  10       12.21       18.65      2.58 o
  -3  18  10        1.37       -0.03      1.67 o
  -2  18  10       59.07       62.39      3.71 o
  -1  18  10        0.96       -0.19      1.58 o
   0  18  10        4.36        4.42      1.83 o
   1  18  10        1.46        3.96      1.89 o
   2  18  10        5.66        1.62      2.19 o
   3  18  10        8.86        8.23      2.74 o
   4  18  10        0.10       -1.46      2.52 o
  -7  19  10       41.75       48.31      5.47 o
  -6  19  10        0.30       -1.79      1.79 o
  -5  19  10        3.47        1.15      2.73 o
  -4  19  10        7.78        8.46      2.45 o
  -3  19  10        0.11       -1.25      1.68 o
  -2  19  10        4.20        6.48      2.26 o
  -1  19  10       12.34       10.72      2.12 o
   0  19  10        2.86        0.16      2.01 o
   1  19  10       59.89       59.37      3.47 o
   2  19  10        1.73        2.05      1.78 o
   3  19  10       91.17      108.10      6.14 o
   4  19  10        0.97       -1.38      2.54 o
  -7  20  10        0.01        1.44      2.41 o
  -6  20  10        1.33       -1.90      1.90 o
  -5  20  10        7.26       11.52      4.59 o
  -4  20  10        6.48        6.03      2.30 o
  -3  20  10        1.82        3.48      2.50 o
  -2  20  10        0.13       -0.90      1.97 o
  -1  20  10       10.60        6.19      2.29 o
   0  20  10       42.41       42.49      3.52 o
   1  20  10        1.63        2.81      2.01 o
   2  20  10        4.31        2.32      2.08 o
   3  20  10        0.20        1.50      2.53 o
  -6  21  10        0.54       -1.58      1.96 o
  -5  21  10        6.88        9.56      2.85 o
  -4  21  10       28.87       30.26      3.15 o
  -3  21  10        5.55        8.33      2.26 o
  -2  21  10        0.91        2.36      2.17 o
  -1  21  10       24.27       23.17      3.00 o
   0  21  10        1.16        1.33      2.28 o
   1  21  10       11.87       13.35      2.48 o
   2  21  10        0.01       -1.94      1.94 o
   3  21  10        4.78       -0.83      3.13 o
  -6  22  10        6.83        6.39      2.41 o
  -5  22  10        5.03        5.28      2.33 o
  -4  22  10        9.61        9.08      2.52 o
  -3  22  10       82.20       94.03      4.18 o
  -2  22  10       61.38       59.83      4.76 o
  -1  22  10       24.21       25.52      4.53 o
   0  22  10        1.26        4.91      2.44 o
   1  22  10        8.78       10.73      2.56 o
   2  22  10        3.69        1.80      2.17 o
   3  22  10        9.68        4.22      4.75 o
  -5  23  10        1.27        0.26      2.03 o
  -4  23  10        0.06       -2.04      2.04 o
  -3  23  10       23.28       24.36      2.77 o
  -2  23  10        2.31        4.86      2.92 o
  -1  23  10       16.32       19.28      3.36 o
   0  23  10        0.78        1.56      2.36 o
   1  23  10       10.07       11.57      2.46 o
   2  23  10        5.90        4.36      2.24 o
  -4  24  10        2.45       -0.63      2.23 o
  -3  24  10       37.24       38.24      3.60 o
  -2  24  10        1.54       -2.05      2.80 o
  -1  24  10       57.59       76.74      6.19 o
   0  24  10        3.18       -0.98      2.39 o
   1  24  10        0.18        2.05      2.44 o
  -3  25  10        0.48       -1.07      2.55 o
  -2  25  10       18.40       26.15      4.10 o
  -1  25  10        0.07        1.07      2.83 o
   0  25  10       26.39       25.51      5.39 o
   1  25  10        2.60        4.44      4.61 o
  -2  26  10       22.22       28.74      6.36 o
  -1  26  10       11.19        8.56      3.69 o
  -9   0  11        4.47        0.74      2.47 o
  -7   0  11       34.67       29.74      4.05 o
  -5   0  11        0.88        5.16      3.02 o
  -3   0  11       76.15       74.94      6.29 o
  -1   0  11        7.56        6.93      2.07 o
   1   0  11      217.87      208.77      6.07 o
   3   0  11       25.73       21.30      3.22 o
   5   0  11       78.99       82.39      5.59 o
  -9   1  11        0.06        0.68      1.72 o
  -8   1  11        9.22       13.30      2.29 o
  -7   1  11        5.39        4.95      1.97 o
  -6   1  11        1.54        2.82      1.92 o
  -5   1  11       21.36       24.38      2.80 o
  -4   1  11      226.04      233.27     11.50 o
  -3   1  11      150.13      155.66      6.09 o
  -2   1  11      383.17      346.40      6.67 o
  -1   1  11       94.07       65.50      2.28 o
   0   1  11      116.44      102.76      2.87 o
   1   1  11      114.47      116.68      3.17 o
   2   1  11        0.20        1.25      1.21 o
   3   1  11        4.54        5.23      1.85 o
   4   1  11        1.63        2.77      1.86 o
   5   1  11        4.17        4.71      2.16 o
   6   1  11       23.02       30.05      3.10 o
  -9   2  11        0.19        0.69      1.79 o
  -8   2  11       33.50       34.71      2.88 o
  -7   2  11        0.11       -1.18      1.74 o
  -6   2  11       24.52       24.80      2.76 o
  -5   2  11       60.46       57.41      3.74 o
  -4   2  11        1.31        4.14      2.20 o
  -3   2  11       16.63       11.41      2.49 o
  -2   2  11       77.61       75.03      3.01 o
  -1   2  11       24.49       28.98      1.74 o
   0   2  11       44.30       30.86      1.82 o
   1   2  11        0.08        0.72      1.26 o
   2   2  11        2.40        2.60      1.25 o
   3   2  11        0.32        1.85      1.67 o
   4   2  11        6.75        5.80      2.07 o
   5   2  11        5.90        2.49      2.04 o
   6   2  11       11.19       10.95      2.95 o
  -9   3  11        4.66        2.98      1.79 o
  -8   3  11        0.01        1.21      1.83 o
  -7   3  11       10.74        8.40      2.14 o
  -6   3  11        7.18        7.40      2.19 o
  -5   3  11       38.87       39.02      3.24 o
  -4   3  11       58.65       61.52      3.91 o
  -3   3  11       26.84       30.68      2.52 o
  -2   3  11      228.95      231.01      4.63 o
  -1   3  11       50.03       33.19      1.80 o
   0   3  11       45.03       39.82      2.01 o
   1   3  11       87.37       69.14      2.51 o
   2   3  11       24.12       19.40      1.71 o
   3   3  11       19.66       23.45      2.33 o
   4   3  11        0.01       -0.52      2.49 o
   5   3  11        0.67       -1.87      1.87 o
   6   3  11        0.10        3.47      2.18 o
  -9   4  11        0.90        0.49      2.83 o
  -8   4  11        1.44       -1.23      2.07 o
  -7   4  11       15.14       16.62      2.48 o
  -6   4  11       29.68       23.44      5.15 o
  -5   4  11        0.05        0.49      1.92 o
  -4   4  11       66.86       67.02      7.02 o
  -3   4  11      483.84      465.91      9.60 o
  -2   4  11      308.67      288.90      5.46 o
  -1   4  11       99.77       92.86      3.00 o
   0   4  11        2.65        5.21      1.37 o
   1   4  11        0.77       -1.12      1.12 o
   2   4  11        9.28       10.03      1.54 o
   3   4  11        0.48       -0.73      1.94 o
   4   4  11       12.92        9.87      2.17 o
   5   4  11        1.64       -1.31      1.95 o
   6   4  11        7.32       10.68      2.57 o
  -9   5  11        1.61        2.07      3.34 o
  -8   5  11        0.15        1.76      2.52 o
  -7   5  11       68.65       70.89      4.00 o
  -6   5  11       74.51       80.31      4.34 o
  -5   5  11       95.73       89.35     10.34 o
  -4   5  11        7.07        7.49      3.41 o
  -3   5  11      109.35      105.55      3.97 o
  -2   5  11       54.62       59.01      2.35 o
  -1   5  11        0.81       -0.61      1.22 o
   0   5  11      184.76      152.31      3.55 o
   1   5  11        0.58        3.33      1.22 o
   2   5  11       20.10       21.39      1.79 o
   3   5  11       59.67       56.07      3.16 o
   4   5  11        4.60        7.16      2.06 o
   5   5  11        1.01       -1.85      1.85 o
   6   5  11        6.17        6.26      2.46 o
  -9   6  11        6.02        7.77      2.92 o
  -8   6  11        2.46        3.73      1.88 o
  -7   6  11       13.53       12.79      2.32 o
  -6   6  11        0.07        1.10      2.51 o
  -5   6  11       16.51       14.21      2.50 o
  -4   6  11        2.98        6.42      3.18 o
  -3   6  11        1.23        0.81      2.29 o
  -2   6  11       56.41       48.23      2.51 o
  -1   6  11       43.91       46.72      2.23 o
   0   6  11       86.09       75.51      2.61 o
   1   6  11        8.35        8.22      1.43 o
   2   6  11       34.84       36.35      2.56 o
   3   6  11        6.75       11.10      3.49 o
   4   6  11        4.51        4.99      2.04 o
   5   6  11        1.41        3.92      2.17 o
   6   6  11       15.46       22.25      3.66 o
  -9   7  11        0.45        2.37      1.69 o
  -8   7  11        9.11        7.60      2.60 o
  -7   7  11        0.40        1.32      2.03 o
  -6   7  11       22.56       25.89      2.81 o
  -5   7  11       46.41       42.32      3.38 o
  -4   7  11       56.17       50.89      5.71 o
  -3   7  11       72.34       67.66      4.29 o
  -2   7  11       15.91       15.52      1.84 o
  -1   7  11       19.78       15.66      1.67 o
   0   7  11        9.62        7.87      1.51 o
   1   7  11       37.87       37.37      2.04 o
   2   7  11       21.29       16.53      1.92 o
   3   7  11       37.03       39.16      3.34 o
   4   7  11        5.88        4.00      2.22 o
   5   7  11        3.74        1.40      2.14 o
  -9   8  11       17.58       19.41      3.43 o
  -8   8  11        1.31        0.68      1.60 o
  -7   8  11        4.39        1.91      1.66 o
  -6   8  11        0.77        0.32      1.90 o
  -5   8  11       42.44       50.38      4.38 o
  -4   8  11        0.62        3.15      2.35 o
  -3   8  11       34.17       27.25      2.43 o
  -2   8  11       40.87       39.21      2.40 o
  -1   8  11       85.72       85.41      2.93 o
   0   8  11        6.26        4.63      1.44 o
   1   8  11       13.30       13.58      2.04 o
   2   8  11       49.04       42.72      2.47 o
   3   8  11       67.93       74.46      3.58 o
   4   8  11        1.79        4.10      2.03 o
   5   8  11       15.47       24.29      2.78 o
  -9   9  11        1.80        0.35      4.24 o
  -8   9  11        0.77       -2.83      2.83 o
  -7   9  11        0.71       -0.93      1.60 o
  -6   9  11       17.31       17.38      2.28 o
  -5   9  11        8.98       12.95      2.50 o
  -4   9  11       46.59       49.70      3.70 o
  -3   9  11       14.12       14.06      2.11 o
  -2   9  11       33.46       31.92      2.27 o
  -1   9  11       68.09       56.97      2.55 o
   0   9  11       26.63       25.18      1.96 o
   1   9  11       56.81       53.66      2.38 o
   2   9  11       10.34       10.44      1.82 o
   3   9  11       43.57       45.02      3.03 o
   4   9  11        5.62        3.84      2.16 o
   5   9  11       15.26       18.05      2.72 o
  -8  10  11        0.07       -1.48      1.48 o
  -7  10  11        3.32        1.70      2.96 o
  -6  10  11       34.75       35.77      2.89 o
  -5  10  11        8.05        6.28      2.37 o
  -4  10  11        0.00        3.94      2.17 o
  -3  10  11       85.93       77.64      3.71 o
  -2  10  11       50.59       46.35      2.61 o
  -1  10  11      143.00      130.77      4.21 o
   0  10  11        1.43        1.61      1.37 o
   1  10  11      131.64      131.42      3.84 o
   2  10  11       29.87       28.25      2.23 o
   3  10  11        0.74       -0.64      1.81 o
   4  10  11        8.78        9.88      2.31 o
   5  10  11        1.36        4.26      2.33 o
  -8  11  11        9.84        8.32      1.83 o
  -7  11  11        9.39        4.43      2.21 o
  -6  11  11       93.70      103.12      4.34 o
  -5  11  11       12.36       13.20      2.22 o
  -4  11  11      224.04      222.46      8.20 o
  -3  11  11        1.10       -0.13      2.03 o
  -2  11  11       50.88       44.71      3.05 o
  -1  11  11        7.85        6.11      1.70 o
   0  11  11       19.11       18.89      2.01 o
   1  11  11        8.33        9.30      1.94 o
   2  11  11       26.78       36.73      3.96 o
   3  11  11        9.15        9.63      2.27 o
   4  11  11       20.75       25.47      2.88 o
   5  11  11       26.07       28.73      3.85 o
  -8  12  11        0.17        2.27      3.30 o
  -7  12  11        0.29        1.42      1.68 o
  -6  12  11        1.49       -0.44      1.74 o
  -5  12  11       89.25       87.90      4.02 o
  -4  12  11       23.91       25.74      3.22 o
  -3  12  11        3.59        9.24      2.08 o
  -2  12  11       32.86       30.94      3.45 o
  -1  12  11       29.95       28.51      2.71 o
   0  12  11        9.93        9.55      1.68 o
   1  12  11        3.52        2.68      1.77 o
   2  12  11       20.14       19.10      2.59 o
   3  12  11       24.12       28.37      3.34 o
   4  12  11        5.59        6.59      2.26 o
   5  12  11       12.54        9.11      2.47 o
  -8  13  11       34.34       30.72      2.47 o
  -7  13  11        3.00        1.30      1.78 o
  -6  13  11        9.80        8.20      2.18 o
  -5  13  11       30.95       29.50      3.83 o
  -4  13  11       86.14       78.34      4.72 o
  -3  13  11      138.96      133.76      4.88 o
  -2  13  11       14.93       15.64      2.39 o
  -1  13  11        7.57       10.64      1.91 o
   0  13  11       11.14        7.78      1.90 o
   1  13  11        4.18        5.91      1.91 o
   2  13  11        0.38        0.91      1.77 o
   3  13  11       12.70       13.53      2.79 o
   4  13  11        4.04        5.41      2.63 o
   5  13  11        7.00        7.88      2.56 o
  -8  14  11        0.02        0.10      3.00 o
  -7  14  11        0.05        0.50      1.78 o
  -6  14  11       36.29       30.15      2.77 o
  -5  14  11        1.42        4.63      1.96 o
  -4  14  11       38.69       33.86      3.44 o
  -3  14  11        8.16        5.11      2.31 o
  -2  14  11        9.36       10.05      2.28 o
  -1  14  11        2.29        1.84      1.43 o
   0  14  11        4.94        3.84      1.77 o
   1  14  11       39.07       36.59      3.61 o
   2  14  11        0.69       -0.63      1.75 o
   3  14  11       40.61       42.67      3.65 o
   4  14  11        0.75        2.06      2.46 o
  -8  15  11       11.66       12.76      2.32 o
  -7  15  11        0.01       -1.14      2.71 o
  -6  15  11        1.58        2.20      1.99 o
  -5  15  11        0.01        1.83      2.68 o
  -4  15  11       64.37       63.96      4.39 o
  -3  15  11        0.21        0.54      1.86 o
  -2  15  11       38.05       31.51      2.94 o
  -1  15  11        0.07       -1.42      1.42 o
   0  15  11       28.56       31.90      3.65 o
   1  15  11       26.39       30.11      2.64 o
   2  15  11       26.30       28.12      5.30 o
   3  15  11        0.28       -2.30      2.30 o
   4  15  11        9.99        8.17      2.87 o
  -7  16  11       27.63       33.35      2.88 o
  -6  16  11        5.41        5.75      2.18 o
  -5  16  11       15.51       15.10      2.50 o
  -4  16  11        8.40        8.52      5.03 o
  -3  16  11        0.36       -1.81      1.81 o
  -2  16  11        0.08       -1.30      1.91 o
  -1  16  11       12.24       15.39      2.51 o
   0  16  11       10.91       11.45      2.98 o
   1  16  11       34.13       33.80      3.25 o
   2  16  11        7.16        5.39      2.08 o
   3  16  11        1.12       -2.24      2.24 o
   4  16  11        4.18       -2.75      2.92 o
  -7  17  11        0.01       -0.82      2.50 o
  -6  17  11        0.21        0.39      1.94 o
  -5  17  11       57.10       74.30      4.37 o
  -4  17  11        6.11        6.42      2.32 o
  -3  17  11       16.29        9.02      2.32 o
  -2  17  11        0.64        0.22      1.90 o
  -1  17  11       30.55       33.94      2.49 o
   0  17  11        4.79        4.86      1.95 o
   1  17  11        7.32        2.38      2.35 o
   2  17  11        0.59       -0.61      1.87 o
   3  17  11        3.02        3.03      2.46 o
   4  17  11        6.93        8.76      2.93 o
  -7  18  11        7.28        4.75      2.08 o
  -6  18  11        0.75        0.79      2.12 o
  -5  18  11        8.87       14.08      2.57 o
  -4  18  11        0.66        5.07      2.17 o
  -3  18  11        0.02        0.40      2.00 o
  -2  18  11        1.27       -1.90      1.90 o
  -1  18  11        0.31        0.94      1.86 o
   0  18  11        8.19        6.30      2.05 o
   1  18  11       13.98       14.09      2.84 o
   2  18  11       18.96       22.32      3.10 o
   3  18  11        1.19        0.32      5.34 o
  -6  19  11        0.11       -1.93      1.93 o
  -5  19  11        1.31        2.95      2.14 o
  -4  19  11       66.09       71.22      4.63 o
  -3  19  11        1.14       -1.43      2.16 o
  -2  19  11        8.32        7.38      2.40 o
  -1  19  11       14.77       14.84      2.74 o
   0  19  11        5.49        1.08      1.86 o
   1  19  11       14.28       17.03      2.54 o
   2  19  11       22.65       18.22      3.04 o
   3  19  11        0.14       -2.46      2.46 o
  -6  20  11        0.71       -0.45      2.07 o
  -5  20  11        0.51        1.80      2.16 o
  -4  20  11        0.46        2.29      2.24 o
  -3  20  11        0.11        1.56      2.18 o
  -2  20  11        2.32       -0.02      2.22 o
  -1  20  11        1.17        2.37      3.35 o
   0  20  11        2.47        1.58      2.04 o
   1  20  11        9.13        9.74      2.40 o
   2  20  11        4.68        7.76      2.73 o
  -5  21  11       12.48       10.09      3.30 o
  -4  21  11        1.01        0.27      2.15 o
  -3  21  11        0.87        2.25      2.23 o
  -2  21  11       22.51       15.01      3.37 o
  -1  21  11        1.17       -0.23      5.46 o
   0  21  11        2.33        1.23      2.07 o
   1  21  11       11.20       12.13      2.55 o
   2  21  11        0.15       -0.68      2.43 o
  -5  22  11        4.30        9.99      3.81 o
  -4  22  11       12.19       12.32      2.79 o
  -3  22  11        2.11        4.24      3.04 o
  -2  22  11        0.79        6.25      3.21 o
  -1  22  11       16.17       15.21      3.73 o
   0  22  11       13.51       10.86      2.51 o
   1  22  11        0.22       -2.09      2.09 o
  -4  23  11       21.67       31.04      4.71 o
  -3  23  11        3.46       -3.15      3.15 o
  -2  23  11        5.72        9.96      9.21 o
  -1  23  11        3.96        3.40      3.15 o
   0  23  11        1.43        0.61      2.37 o
   1  23  11        0.14        2.27      2.92 o
  -2  24  11        3.70        4.07      3.11 o
  -1  24  11        1.88       -0.73      3.21 o
   0  24  11        0.17        4.73      4.28 o
  -8   0  12       49.57       65.84      5.86 o
  -6   0  12        3.16        3.33      3.15 o
  -4   0  12      213.36      210.99     10.68 o
  -2   0  12       18.14       17.95      2.79 o
   0   0  12        7.38        4.94      1.87 o
   2   0  12       63.85       64.22      4.29 o
   4   0  12        5.47        3.63      3.07 o
  -9   1  12        8.47       12.04      2.26 o
  -8   1  12        3.62        5.19      2.98 o
  -7   1  12        1.52        0.53      2.02 o
  -6   1  12       18.10       14.96      3.24 o
  -5   1  12       20.94       18.86      2.86 o
  -4   1  12       79.64       72.43     12.02 o
  -3   1  12       69.78       70.48      4.45 o
  -2   1  12       16.48       11.44      1.80 o
  -1   1  12      213.67      183.54      4.77 o
   0   1  12        4.38        1.73      1.20 o
   1   1  12      130.86      134.77      3.53 o
   2   1  12        1.47        2.52      1.38 o
   3   1  12       33.33       33.45      2.86 o
   4   1  12       10.38       15.06      2.49 o
   5   1  12        4.40        3.83      2.31 o
  -9   2  12       10.75        6.98      2.15 o
  -8   2  12        1.58        2.25      2.08 o
  -7   2  12       40.46       42.28      3.39 o
  -6   2  12        2.35        2.21      2.21 o
  -5   2  12       66.19       68.97      4.35 o
  -4   2  12       91.98       91.15      5.02 o
  -3   2  12       22.79       19.68      2.92 o
  -2   2  12        2.07        1.31      1.77 o
  -1   2  12       98.38       86.93      3.36 o
   0   2  12        1.45       -0.49      1.18 o
   1   2  12       34.81       26.50      2.20 o
   2   2  12        0.03        0.23      1.46 o
   3   2  12       82.14       85.63      3.91 o
   4   2  12       33.57       36.10      3.11 o
   5   2  12       35.24       36.45      4.01 o
  -9   3  12        1.03        3.78      3.13 o
  -8   3  12       15.08       14.79      2.54 o
  -7   3  12        2.84        3.54      2.20 o
  -6   3  12       17.46       16.76      2.72 o
  -5   3  12        6.69        4.13      2.36 o
  -4   3  12        0.52       -0.06      3.19 o
  -3   3  12        6.14        8.86      2.50 o
  -2   3  12        0.13        2.67      1.73 o
  -1   3  12        8.46        6.09      1.70 o
   0   3  12       40.18       35.33      2.48 o
   1   3  12       22.38       20.95      1.79 o
   2   3  12        3.42        2.39      1.56 o
   3   3  12        2.10        2.48      1.93 o
   4   3  12        2.35       -1.96      1.96 o
   5   3  12       17.23       23.41      2.92 o
  -9   4  12        0.15        1.29      1.77 o
  -8   4  12       37.94       33.68      3.16 o
  -7   4  12        0.29        1.46      2.04 o
  -6   4  12       12.29        7.55      2.46 o
  -5   4  12       12.24       14.70      2.62 o
  -4   4  12       17.28       14.35      2.70 o
  -3   4  12       37.69       37.00      3.41 o
  -2   4  12       44.69       37.95      3.67 o
  -1   4  12        0.02       -0.97      1.27 o
   0   4  12        0.35       -0.84      1.35 o
   1   4  12        9.39        9.46      1.58 o
   2   4  12       24.77       29.90      2.32 o
   3   4  12        2.16        1.55      1.84 o
   4   4  12        2.03       -1.84      1.84 o
   5   4  12       18.57       19.42      2.78 o
  -9   5  12        4.54       12.18      2.78 o
  -8   5  12       16.06       20.58      2.65 o
  -7   5  12        1.19        1.17      2.00 o
  -6   5  12        2.58       -0.86      3.50 o
  -5   5  12       27.72       28.47      3.11 o
  -4   5  12      118.09      110.05      5.35 o
  -3   5  12        2.54        0.82      2.82 o
  -2   5  12        3.14        2.68      1.87 o
  -1   5  12        5.94        7.33      1.55 o
   0   5  12      165.82      156.09      4.11 o
   1   5  12       25.82       21.55      1.82 o
   2   5  12       35.01       34.66      2.46 o
   3   5  12       22.80       23.48      2.62 o
   4   5  12        8.08        9.91      2.40 o
   5   5  12        0.03        0.54      2.16 o
  -8   6  12        6.19        9.06      2.26 o
  -7   6  12       18.06       18.02      2.69 o
  -6   6  12        4.42        5.19      2.28 o
  -5   6  12        5.80       10.00      3.46 o
  -4   6  12        0.00       -0.60      2.07 o
  -3   6  12       14.98       10.13      3.65 o
  -2   6  12      154.97      142.68      5.01 o
  -1   6  12       49.85       51.84      2.58 o
   0   6  12        6.90        5.89      1.75 o
   1   6  12        7.73        7.53      1.61 o
   2   6  12       24.88       27.43      2.34 o
   3   6  12        1.78        3.53      1.97 o
   4   6  12        1.12       -1.23      1.97 o
   5   6  12       24.22       22.92      3.15 o
  -8   7  12        7.43        7.91      2.17 o
  -7   7  12       15.15       18.78      2.76 o
  -6   7  12       93.65      107.35      5.28 o
  -5   7  12       29.06       31.19      3.29 o
  -4   7  12       17.67       18.34      2.82 o
  -3   7  12       23.99       17.86      2.94 o
  -2   7  12       17.89       17.76      3.53 o
  -1   7  12       55.09       58.00      4.47 o
   0   7  12        0.89        0.45      1.35 o
   1   7  12        7.03        8.66      1.74 o
   2   7  12       75.49       70.71      3.14 o
   3   7  12       54.57       62.72      3.58 o
   4   7  12       50.28       46.92      3.33 o
   5   7  12        7.47        8.38      2.58 o
  -8   8  12       18.10       16.85      2.60 o
  -7   8  12        1.86       -0.19      1.96 o
  -6   8  12       24.46       30.73      3.29 o
  -5   8  12        1.04        1.63      2.22 o
  -4   8  12        6.98        4.51      2.98 o
  -3   8  12       28.65       20.36      3.03 o
  -2   8  12       94.76       80.16      3.96 o
  -1   8  12        6.00        6.34      1.80 o
   0   8  12        4.49        1.85      1.50 o
   1   8  12       59.84       66.26      2.92 o
   2   8  12       16.99       20.89      2.62 o
   3   8  12       18.06       20.81      2.62 o
   4   8  12        0.02        3.98      2.27 o
   5   8  12        3.13        1.66      2.22 o
  -8   9  12        0.27       -1.86      1.86 o
  -7   9  12        0.02        0.12      1.99 o
  -6   9  12       51.72       49.40      3.86 o
  -5   9  12        0.42       -1.25      2.06 o
  -4   9  12       37.16       39.90      3.57 o
  -3   9  12       19.72       17.27      4.68 o
  -2   9  12        1.03       -1.09      1.77 o
  -1   9  12        0.29        0.63      1.59 o
   0   9  12       37.58       37.69      2.32 o
   1   9  12       26.77       23.25      2.37 o
   2   9  12        5.16        5.82      2.05 o
   3   9  12        4.76        7.13      2.66 o
   4   9  12       37.55       45.42      3.42 o
  -8  10  12        2.58        4.87      2.02 o
  -7  10  12       39.40       44.00      3.54 o
  -6  10  12        5.00        7.85      3.87 o
  -5  10  12        1.40       -0.27      2.24 o
  -4  10  12        2.87        1.30      2.84 o
  -3  10  12        0.01        2.86      2.42 o
  -2  10  12       33.28       31.56      2.87 o
  -1  10  12       49.52       54.66      2.97 o
   0  10  12        3.66        2.76      1.55 o
   1  10  12        5.95       11.00      2.05 o
   2  10  12        0.82       -1.32      1.81 o
   3  10  12       33.63       40.68      3.69 o
   4  10  12       11.87       16.13      3.12 o
  -8  11  12        0.97        2.02      1.83 o
  -7  11  12        8.60       12.54      2.53 o
  -6  11  12        0.48       -0.80      3.24 o
  -5  11  12        0.05       -1.96      1.96 o
  -4  11  12        0.00        0.95      2.21 o
  -3  11  12        0.14       -2.12      2.12 o
  -2  11  12       57.12       60.09      4.08 o
  -1  11  12        2.25        3.97      2.15 o
   0  11  12       35.10       31.48      3.23 o
   1  11  12        3.27        3.13      1.91 o
   2  11  12        5.43        4.40      2.06 o
   3  11  12        4.73        2.81      2.86 o
   4  11  12        0.63        0.42      2.61 o
  -8  12  12        0.13        0.16      1.97 o
  -7  12  12        2.54        1.24      1.95 o
  -6  12  12       26.32       29.85      3.31 o
  -5  12  12        1.19        4.54      2.30 o
  -4  12  12        8.69        5.06      5.37 o
  -3  12  12       19.08       17.50      3.05 o
  -2  12  12       16.82       22.94      2.67 o
  -1  12  12        6.57        7.11      2.20 o
   0  12  12       21.11       25.58      2.50 o
   1  12  12       60.39       74.75      3.61 o
   2  12  12        1.71       -0.39      1.91 o
   3  12  12        0.05       -0.33      2.30 o
   4  12  12       19.07       25.99      3.48 o
  -7  13  12        2.53        2.42      1.92 o
  -6  13  12       53.23       62.14      4.36 o
  -5  13  12       15.45       16.67      2.96 o
  -4  13  12        4.34        0.51      2.69 o
  -3  13  12       33.00       33.18      3.59 o
  -2  13  12        0.63        2.43      1.95 o
  -1  13  12       37.00       39.45      3.25 o
   0  13  12       18.48       15.93      2.66 o
   1  13  12        2.02        1.71      1.99 o
   2  13  12       17.42       17.92      2.51 o
   3  13  12        1.20       -1.58      2.41 o
   4  13  12        0.04       -1.93      2.33 o
  -7  14  12        0.06        0.54      3.42 o
  -6  14  12        0.37       -0.39      1.95 o
  -5  14  12        2.02        4.26      2.55 o
  -4  14  12        2.14        0.89      2.43 o
  -3  14  12       42.27       39.09      8.06 o
  -2  14  12       21.00       20.90      2.77 o
  -1  14  12       11.49       15.63      2.65 o
   0  14  12        0.02        2.47      2.20 o
   1  14  12        0.03       -0.95      2.14 o
   2  14  12       21.73       21.28      5.44 o
   3  14  12        1.00        4.43      3.24 o
  -7  15  12        0.23       -2.16      2.16 o
  -6  15  12        2.75        1.09      2.36 o
  -5  15  12       50.28       43.40      4.03 o
  -4  15  12       29.81       31.55      3.58 o
  -3  15  12       81.88       82.94      5.29 o
  -2  15  12       13.46       18.31      2.65 o
  -1  15  12        2.40        0.11      2.07 o
   0  15  12        0.70        4.26      2.54 o
   1  15  12        9.34       10.99      2.73 o
   2  15  12       10.58        8.46      2.33 o
   3  15  12        0.27       -1.69      2.38 o
  -7  16  12        6.05        3.09      2.30 o
  -6  16  12        0.01       -1.81      1.81 o
  -5  16  12        0.04        1.33      2.48 o
  -4  16  12        0.57        0.51      3.00 o
  -3  16  12        2.64       -0.60      4.26 o
  -2  16  12        0.00       -1.95      2.87 o
  -1  16  12       36.41       39.28      3.45 o
   0  16  12        1.00        5.16      2.47 o
   1  16  12       41.26       45.78      3.72 o
   2  16  12        0.15        2.29      2.53 o
   3  16  12        5.87        7.51      2.78 o
  -6  17  12        0.88       -2.14      3.45 o
  -5  17  12       14.83       17.08      6.55 o
  -4  17  12       51.99       49.10      4.33 o
  -3  17  12        0.94       -0.91      2.73 o
  -2  17  12       12.40        9.76      2.57 o
  -1  17  12        0.18       -1.41      2.40 o
   0  17  12        1.14        1.52      2.27 o
   1  17  12        0.81       -1.27      2.21 o
   2  17  12        2.06       -2.23      2.23 o
   3  17  12        1.76        1.75      4.46 o
  -6  18  12        0.11        0.48      2.15 o
  -5  18  12        0.80        2.72      2.48 o
  -4  18  12       38.96       43.39      4.23 o
  -3  18  12       11.77        9.93      3.22 o
  -2  18  12        6.16        4.70      3.06 o
  -1  18  12        7.43        1.72      5.76 o
   0  18  12        1.19       -2.10      2.10 o
   1  18  12        2.05        0.36      2.33 o
   2  18  12        3.26        3.03      2.55 o
  -5  19  12        0.52       -0.78      2.31 o
  -4  19  12       24.80       26.31      3.78 o
  -3  19  12        0.95       -0.33      3.53 o
  -2  19  12        9.84       12.52      3.24 o
  -1  19  12        0.92        1.48      2.92 o
   0  19  12        0.58       -0.16      2.34 o
   1  19  12        3.70        0.00      2.39 o
   2  19  12        2.56       -2.24      2.24 o
  -5  20  12       10.21        4.55      4.92 o
  -4  20  12       32.10       33.60      4.08 o
  -3  20  12        0.66        3.59      2.94 o
  -2  20  12       28.13       31.16      4.86 o
  -1  20  12       26.32       31.81      4.29 o
   0  20  12        8.14        2.23      3.00 o
   1  20  12        6.38        7.56      2.83 o
  -4  21  12        0.23       -0.43      2.62 o
  -3  21  12       15.06       17.14      3.84 o
  -2  21  12        2.82        1.80      3.07 o
  -1  21  12        2.86       -2.26      2.86 o
   0  21  12       24.26       33.18      4.67 o
  -2  22  12        3.44        4.91      3.38 o
  -1  22  12        4.53        7.60      3.61 o
  -7   0  13       79.43       90.04      7.12 o
  -5   0  13        0.17       -0.35      3.21 o
  -3   0  13        1.31        1.97      3.41 o
  -1   0  13        8.04       12.90      2.70 o
   1   0  13        0.05       -1.79      1.79 o
   3   0  13       15.97       18.63      4.54 o
  -8   1  13        0.04        1.13      2.12 o
  -7   1  13       25.13       29.44      3.28 o
  -6   1  13       55.40       50.21      3.95 o
  -5   1  13        3.34        6.08      2.56 o
  -4   1  13        3.51        4.83      2.43 o
  -3   1  13       20.24       21.23      4.06 o
  -2   1  13       23.11       25.13      3.87 o
  -1   1  13       13.16       13.10      1.93 o
   0   1  13        3.76        2.72      1.71 o
   1   1  13       26.34       37.07      2.46 o
   2   1  13       38.93       41.20      3.03 o
   3   1  13        1.37       -1.09      2.48 o
   4   1  13        2.27        2.22      2.27 o
  -8   2  13        0.50       -0.65      1.95 o
  -7   2  13       17.31       20.79      2.97 o
  -6   2  13        3.98        1.78      2.18 o
  -5   2  13       31.40       29.85      3.34 o
  -4   2  13       15.44       14.32      2.84 o
  -3   2  13        6.44        7.27      2.59 o
  -2   2  13       10.35        9.64      2.76 o
  -1   2  13        2.50        4.84      1.67 o
   0   2  13       25.66       25.64      3.46 o
   1   2  13        5.13        5.71      2.12 o
   2   2  13       34.77       44.18      3.09 o
   3   2  13        0.35       -0.46      2.02 o
   4   2  13       42.49       39.90      4.73 o
  -8   3  13        0.72        2.74      2.13 o
  -7   3  13        6.75        6.60      2.50 o
  -6   3  13        1.11        2.35      2.22 o
  -5   3  13       68.30       81.26      5.36 o
  -4   3  13        9.31        5.45      2.63 o
  -3   3  13        1.66        3.04      2.35 o
  -2   3  13        0.56        2.83      2.41 o
  -1   3  13        0.65       -0.54      1.53 o
   0   3  13       24.97       33.58      2.87 o
   1   3  13       53.76       44.26      2.63 o
   2   3  13        4.45        1.76      2.10 o
   3   3  13       86.36       94.21      4.30 o
   4   3  13       13.34       22.05      2.89 o
  -8   4  13        2.72        1.38      5.04 o
  -7   4  13        4.12        5.90      3.84 o
  -6   4  13       10.89       15.61      2.94 o
  -5   4  13        6.41        3.89      3.82 o
  -4   4  13       56.07       65.76      4.54 o
  -3   4  13       99.26       97.01     16.34 o
  -2   4  13        0.03       -1.65      2.17 o
  -1   4  13        0.53        0.58      1.84 o
   0   4  13        0.03        3.08      1.72 o
   1   4  13      112.64      124.20      5.96 o
   2   4  13       17.39       24.07      3.78 o
   3   4  13       42.29       42.83      3.30 o
   4   4  13        3.89        4.69      2.82 o
  -8   5  13        1.81        4.80      2.29 o
  -7   5  13        1.58        3.32      2.29 o
  -6   5  13        1.91        1.40      2.29 o
  -5   5  13        0.43       -1.86      2.87 o
  -4   5  13       10.91       12.38      2.77 o
  -3   5  13       79.08      105.14      6.60 o
  -2   5  13        5.23        5.67      2.11 o
  -1   5  13        4.88        3.20      1.98 o
   0   5  13       61.00       67.88      3.30 o
   1   5  13        1.89        2.93      1.66 o
   2   5  13       23.33       24.81      3.11 o
   3   5  13       18.31       16.68      3.04 o
   4   5  13        3.57        5.39      2.39 o
  -8   6  13       15.66       12.70      3.26 o
  -7   6  13        0.20       -1.66      1.95 o
  -6   6  13       25.17       22.08      3.09 o
  -5   6  13        0.04        0.30      2.23 o
  -4   6  13        9.07        7.45      2.69 o
  -3   6  13      133.62      149.03      6.70 o
  -2   6  13       17.97       19.85      2.61 o
  -1   6  13       12.19       10.81      2.33 o
   0   6  13        0.64        1.63      1.69 o
   1   6  13       18.54       16.99      2.35 o
   2   6  13        9.92       15.77      2.72 o
   3   6  13        6.70        6.31      2.72 o
   4   6  13        8.82        9.03      2.57 o
  -8   7  13        1.51        1.37      2.10 o
  -7   7  13       10.22       15.03      3.00 o
  -6   7  13        0.25        1.32      2.36 o
  -5   7  13        0.50        0.87      2.22 o
  -4   7  13       27.83       29.63      3.56 o
  -3   7  13       13.90       14.92      3.26 o
  -2   7  13        0.18        2.83      1.97 o
  -1   7  13        8.70        5.59      2.12 o
   0   7  13        0.23        0.04      1.74 o
   1   7  13        7.49       14.10      2.40 o
   2   7  13        8.67       13.12      3.86 o
   3   7  13       15.29       14.58      3.02 o
   4   7  13       32.17       35.33      3.75 o
  -8   8  13        0.05       -1.19      2.41 o
  -7   8  13        0.84        3.88      2.66 o
  -6   8  13        1.39        2.32      3.19 o
  -5   8  13        3.77        3.78      2.35 o
  -4   8  13        1.23        1.25      2.49 o
  -3   8  13        8.67       12.59      4.52 o
  -2   8  13        7.90       10.22      2.24 o
  -1   8  13       43.37       46.22      3.40 o
   0   8  13        0.05       -1.10      1.86 o
   1   8  13       26.90       32.88      2.79 o
   2   8  13        3.57        3.02      2.10 o
   3   8  13       14.38       13.31      3.02 o
   4   8  13        0.58        5.36      2.79 o
  -7   9  13        4.78        4.45      2.28 o
  -6   9  13        6.83        5.11      2.49 o
  -5   9  13        3.53        5.26      2.45 o
  -4   9  13       35.22       32.64      6.76 o
  -3   9  13       15.81       17.17      3.13 o
  -2   9  13        6.73        5.21      2.16 o
  -1   9  13       15.75       21.15      3.62 o
   0   9  13        1.26        0.98      2.17 o
   1   9  13        7.12       12.45      2.53 o
   2   9  13       44.03       39.78      3.04 o
   3   9  13       33.85       40.95      3.92 o
   4   9  13       23.19       37.46      6.68 o
  -7  10  13        0.83        1.47      2.26 o
  -6  10  13        3.24        2.68      2.42 o
  -5  10  13       13.00        9.06      2.83 o
  -4  10  13        0.66        0.36      2.31 o
  -3  10  13       11.65        9.56      2.87 o
  -2  10  13        1.47        0.47      1.96 o
  -1  10  13       91.45       93.86      4.66 o
   0  10  13       32.27       39.63      3.31 o
   1  10  13        3.13       -1.28      1.91 o
   2  10  13        3.95        0.43      2.56 o
   3  10  13        1.02        5.38      2.71 o
  -7  11  13        0.02       -0.59      3.74 o
  -6  11  13        0.56        3.55      2.38 o
  -5  11  13        7.95        7.71      6.20 o
  -4  11  13        0.02        2.20      2.40 o
  -3  11  13       35.34       40.36      4.46 o
  -2  11  13        0.95        2.67      2.13 o
  -1  11  13       12.17       11.79      2.52 o
   0  11  13        3.64        5.69      2.81 o
   1  11  13       20.26       27.16      3.26 o
   2  11  13      117.49      135.34      5.03 o
   3  11  13        5.78        5.78      2.74 o
  -7  12  13        4.40        0.23      3.39 o
  -6  12  13        3.13        0.92      3.10 o
  -5  12  13       14.63       16.42      4.28 o
  -4  12  13        2.47       -0.58      2.45 o
  -3  12  13        5.09        7.36      2.91 o
  -2  12  13        4.44        4.48      2.85 o
  -1  12  13        1.20       -0.75      2.55 o
   0  12  13       73.93       82.98      5.43 o
   1  12  13        0.74       -0.87      2.06 o
   2  12  13        8.47       11.68      2.91 o
   3  12  13       13.01       16.95      3.17 o
  -7  13  13        0.37        1.36      2.59 o
  -6  13  13        3.61        7.72      2.69 o
  -5  13  13       28.98       38.00      3.96 o
  -4  13  13       10.09        8.46      2.94 o
  -3  13  13        1.48        0.08      2.54 o
  -2  13  13        2.06        2.24      2.17 o
  -1  13  13        2.96        8.86      2.49 o
   0  13  13       74.06       84.52      6.66 o
   1  13  13        9.08        7.26      2.68 o
   2  13  13       55.15       68.25      5.98 o
   3  13  13       15.71       23.66      3.50 o
  -6  14  13       20.27       12.13      2.88 o
  -5  14  13       33.91       32.81      7.25 o
  -4  14  13        3.86        1.63      2.85 o
  -3  14  13        2.05        3.75      2.71 o
  -2  14  13        7.44       11.15      2.64 o
  -1  14  13       72.12       72.90      4.31 o
   0  14  13       25.17       35.39      4.30 o
   1  14  13        0.10       -2.33      2.33 o
   2  14  13       15.85       17.67      3.95 o
  -6  15  13       32.52       36.82      3.90 o
  -5  15  13        1.63        0.98      2.48 o
  -4  15  13        2.51        2.00      2.59 o
  -3  15  13        2.78        0.98      2.67 o
  -2  15  13       29.11       39.68      3.42 o
  -1  15  13        8.68       14.26      3.34 o
   0  15  13       16.65       19.45      3.64 o
   1  15  13        0.26        2.19      2.48 o
   2  15  13       22.40       26.47      5.92 o
  -6  16  13        5.24       11.13      3.05 o
  -5  16  13       60.63       62.53      4.80 o
  -4  16  13       14.37       18.00      6.34 o
  -3  16  13       31.10       38.34      4.24 o
  -2  16  13        4.52        5.13      2.56 o
  -1  16  13        2.48        1.89      3.93 o
   0  16  13       66.69       67.44      8.87 o
   1  16  13        9.10       11.16      2.88 o
   2  16  13        0.03        1.89      3.29 o
  -5  17  13        5.21        4.04      2.85 o
  -4  17  13        3.83        2.01      2.76 o
  -3  17  13        4.12        5.15      5.40 o
  -2  17  13        6.38       12.17      2.80 o
  -1  17  13       60.15       58.80      5.07 o
   0  17  13        0.76        0.62      2.98 o
   1  17  13        2.52        3.62      2.63 o
  -5  18  13        0.13        3.23      4.57 o
  -4  18  13       25.38       28.77      4.01 o
  -3  18  13       18.55       13.85      3.54 o
  -2  18  13       16.58       19.45      3.75 o
  -1  18  13        9.16       12.58      3.52 o
   0  18  13       35.37       38.55      7.14 o
   1  18  13        0.07       -2.58      2.58 o
  -4  19  13        0.52        0.49      4.71 o
  -3  19  13        4.25        5.88      3.41 o
  -2  19  13       11.63       11.89      3.60 o
  -1  19  13        3.40        5.40      3.29 o
   0  19  13        1.11        6.86      3.29 o
  -2  20  13       31.60       30.77      5.74 o
  -1  20  13        0.02        1.26      6.11 o
  -6   0  14       84.16       84.85      7.36 o
  -4   0  14       43.80       46.10      6.09 o
  -2   0  14        1.87       -1.28      3.44 o
   0   0  14       20.59       23.43      6.29 o
   2   0  14       20.19       23.18      5.53 o
  -7   1  14        2.23        3.02      2.45 o
  -6   1  14       15.77       12.30      2.92 o
  -5   1  14       15.07       13.61      3.16 o
  -4   1  14        2.35       -1.78      3.45 o
  -3   1  14       28.85       29.07      3.77 o
  -2   1  14        4.84        1.65      2.38 o
  -1   1  14       12.90       15.64      3.25 o
   0   1  14        2.84        3.32      3.03 o
   1   1  14        3.13        0.68      1.88 o
   2   1  14       20.33       21.23      3.87 o
   3   1  14        0.61       -2.87      2.87 o
  -7   2  14       10.61       17.42      4.15 o
  -6   2  14        0.27        2.08      3.63 o
  -5   2  14       32.39       43.70      4.14 o
  -4   2  14       67.73       68.44      4.84 o
  -3   2  14        3.29        5.32      2.70 o
  -2   2  14        0.00       -2.10      2.10 o
  -1   2  14       10.71       11.08      2.53 o
   0   2  14       76.29       82.65      3.75 o
   1   2  14        1.18       -1.34      2.19 o
   2   2  14       10.74        8.83      6.26 o
   3   2  14        1.13       -0.46      2.55 o
  -7   3  14        0.85       -0.51      2.16 o
  -6   3  14        2.11        2.77      2.78 o
  -5   3  14       72.59       70.34      4.86 o
  -4   3  14        6.33        7.31      2.81 o
  -3   3  14        4.06        2.62      2.62 o
  -2   3  14        2.67        5.72      2.78 o
  -1   3  14       16.66       16.43      2.57 o
   0   3  14        1.91        2.22      1.88 o
   1   3  14       15.58       15.86      2.80 o
   2   3  14       77.85       96.00      6.03 o
   3   3  14       54.48       65.10      5.17 o
  -7   4  14       12.33        7.77      2.64 o
  -6   4  14       23.37       23.20      3.49 o
  -5   4  14       24.12       33.20      4.07 o
  -4   4  14        4.38        5.38      2.81 o
  -3   4  14        7.67        7.37      2.82 o
  -2   4  14        4.34        4.85      2.71 o
  -1   4  14        0.83       -0.65      1.90 o
   0   4  14       42.78       48.03      3.63 o
   1   4  14       23.93       30.68      3.28 o
   2   4  14       12.70       14.30      3.62 o
   3   4  14        0.80       -3.07      3.07 o
  -7   5  14        1.15        4.85      4.53 o
  -6   5  14       48.21       56.06      4.41 o
  -5   5  14        9.31       11.50      3.03 o
  -4   5  14       26.70       36.62      4.01 o
  -3   5  14        4.86        3.47      4.96 o
  -2   5  14       36.93       35.82      3.92 o
  -1   5  14        7.99        9.58      3.35 o
   0   5  14        0.85        4.13      2.32 o
   1   5  14       52.22       51.62      3.85 o
   2   5  14       14.55       24.18      3.28 o
   3   5  14        0.27        0.36      2.55 o
  -7   6  14       17.40       15.73      3.08 o
  -6   6  14        1.74        4.71      2.67 o
  -5   6  14       27.33       19.80      6.31 o
  -4   6  14       88.09       80.84      8.03 o
  -3   6  14        0.01       -1.20      2.46 o
  -2   6  14        1.93        6.32      2.87 o
  -1   6  14       35.72       38.01      3.43 o
   0   6  14       18.67       18.45      2.92 o
   1   6  14       21.45       28.98      3.22 o
   2   6  14        7.65        9.63      2.95 o
   3   6  14        4.76        9.10      2.90 o
  -7   7  14        5.55        5.46      2.62 o
  -6   7  14       18.10       14.11      3.15 o
  -5   7  14        2.09        2.51      2.59 o
  -4   7  14        3.34        4.19      2.71 o
  -3   7  14        1.30        0.04      2.36 o
  -2   7  14        6.53       13.48      3.22 o
  -1   7  14        7.92        9.42      2.57 o
   0   7  14        1.57        2.34      2.27 o
   1   7  14       15.75       13.73      2.91 o
   2   7  14        8.19        4.81      4.41 o
   3   7  14       11.76       15.47      3.21 o
  -7   8  14        3.16        5.43      2.93 o
  -6   8  14        1.21       -0.10      2.34 o
  -5   8  14       44.59       41.98      4.15 o
  -4   8  14        9.24        6.36      2.88 o
  -3   8  14        1.77        4.35      2.89 o
  -2   8  14        1.89        3.04      2.61 o
  -1   8  14       40.18       40.56      3.43 o
   0   8  14        0.29        1.42      2.35 o
   1   8  14      170.00      204.24     10.26 o
   2   8  14        8.88        4.89      2.73 o
   3   8  14        0.38        0.94      3.26 o
  -7   9  14        4.08        6.62      3.39 o
  -6   9  14        0.10        1.34      2.49 o
  -5   9  14        0.01        0.27      2.47 o
  -4   9  14        0.00       -2.36      4.13 o
  -3   9  14       31.58       29.17      3.78 o
  -2   9  14        6.41        4.87      2.83 o
  -1   9  14        3.88        0.39      2.29 o
   0   9  14        2.82        2.76      2.98 o
   1   9  14       14.13       18.28      3.93 o
   2   9  14        0.59        1.72      2.70 o
  -6  10  14        5.91        3.72      3.99 o
  -5  10  14        7.05        7.90      2.97 o
  -4  10  14        2.03       -1.89      3.05 o
  -3  10  14        7.39        8.40      3.11 o
  -2  10  14       20.13       21.44      3.68 o
  -1  10  14        0.00       -1.03      2.02 o
   0  10  14       29.81       33.57      4.12 o
   1  10  14      162.92      196.45      8.64 o
   2  10  14        0.03       -0.59      3.24 o
  -6  11  14        0.46        1.03      2.41 o
  -5  11  14        4.63        3.73      2.73 o
  -4  11  14        2.85        3.10      2.77 o
  -3  11  14        3.33        1.45      4.65 o
  -2  11  14       70.64       87.82      5.79 o
  -1  11  14        1.05        0.29      2.32 o
   0  11  14        0.68       -2.70      2.70 o
   1  11  14        2.04        5.96      3.28 o
   2  11  14        0.11        3.71      3.50 o
  -6  12  14       13.08       13.13      5.78 o
  -5  12  14        0.23       -0.41      3.79 o
  -4  12  14        0.89       -0.41      2.49 o
  -3  12  14        4.44       -0.11      2.80 o
  -2  12  14        7.85       12.96      3.44 o
  -1  12  14        5.18        1.19      2.33 o
   0  12  14       11.92       12.10      3.59 o
   1  12  14       15.43       18.02      3.73 o
   2  12  14       17.60       22.88      4.33 o
  -6  13  14        7.41       10.04      5.12 o
  -5  13  14        0.34       -0.75      2.48 o
  -4  13  14        7.43        9.91      3.18 o
  -3  13  14        4.60        4.95      3.18 o
  -2  13  14       32.19       40.11      4.47 o
  -1  13  14       40.14       51.72      4.72 o
   0  13  14        0.26        1.47      3.01 o
   1  13  14        5.84        7.57      3.53 o
  -5  14  14        0.84        2.79      2.75 o
  -4  14  14        0.01       -2.58      2.58 o
  -3  14  14        0.02       -0.17      2.60 o
  -2  14  14       45.16       48.04      7.08 o
  -1  14  14        0.48       -2.69      2.74 o
   0  14  14        6.14        7.73      3.26 o
   1  14  14       17.35       22.65     10.75 o
  -5  15  14        0.65        4.13      4.79 o
  -4  15  14        3.42        3.15      2.78 o
  -3  15  14       27.91       27.18      4.09 o
  -2  15  14       19.17       25.34      4.20 o
  -1  15  14       44.50       58.43      5.33 o
   0  15  14        0.06       -2.69      2.69 o
   1  15  14        0.21       -2.98      3.97 o
  -4  16  14        3.31        3.51      3.00 o
  -3  16  14        3.98        4.48      3.15 o
  -2  16  14        5.99       10.24      4.65 o
  -1  16  14       20.12       21.60      3.94 o
   0  16  14        5.06       -0.66      3.08 o
  -3  17  14        2.96        7.54      3.33 o
  -2  17  14       81.89       93.47      8.60 o
  -1  17  14        0.04       -2.52      4.04 o
  -5   0  15       73.89       79.09      7.75 o
  -3   0  15       19.62       16.35      4.75 o
  -1   0  15       48.81       64.53      7.59 o
   1   0  15        0.05        1.40      4.05 o
  -6   1  15        4.10        7.89      3.05 o
  -5   1  15        0.76       -0.45      2.68 o
  -4   1  15       32.22       43.17      4.49 o
  -3   1  15       20.03       33.17      4.01 o
  -2   1  15       11.14       10.96      3.86 o
  -1   1  15       36.66       41.16      4.49 o
   0   1  15       15.06       20.50      6.78 o
   1   1  15       10.45       13.43      8.46 o
   2   1  15       13.37        9.61      3.72 o
  -6   2  15       16.68       21.31      3.58 o
  -5   2  15        3.93        6.84      3.10 o
  -4   2  15        4.49        6.40      3.09 o
  -3   2  15        1.45        0.73      2.82 o
  -2   2  15       46.33       52.48      4.73 o
  -1   2  15        1.74        5.06      3.07 o
   0   2  15        7.74        6.91      3.84 o
   1   2  15        0.59       -1.56      2.90 o
   2   2  15       12.86        7.38      6.10 o
  -6   3  15        2.18       -0.27      2.66 o
  -5   3  15        0.56       -2.30      2.60 o
  -4   3  15        0.32        0.03      3.47 o
  -3   3  15        0.57        2.01      2.73 o
  -2   3  15       22.43       20.69      3.86 o
  -1   3  15      117.34      146.63      8.66 o
   0   3  15       19.25       26.92      3.85 o
   1   3  15        3.54        5.28      3.24 o
   2   3  15        0.11       -0.97      3.14 o
  -6   4  15       15.88       11.87      3.20 o
  -5   4  15        0.00        2.13      2.68 o
  -4   4  15       15.42       21.13      3.62 o
  -3   4  15        0.08       -1.66      2.53 o
  -2   4  15        1.38       -1.02      2.74 o
  -1   4  15        1.90        0.28      3.03 o
   0   4  15       82.59       94.26      5.00 o
   1   4  15       33.70       36.55      6.52 o
   2   4  15        4.86        1.63      4.49 o
  -6   5  15       15.27       17.18      3.33 o
  -5   5  15       16.91       14.78      8.36 o
  -4   5  15       27.11       29.53      4.69 o
  -3   5  15       29.97       35.01      4.27 o
  -2   5  15        4.59        5.68      3.79 o
  -1   5  15        1.46        5.07      3.21 o
   0   5  15        8.75       10.93      3.40 o
   1   5  15       13.68       11.91      5.31 o
   2   5  15        3.77       -1.65      3.19 o
  -6   6  15        0.07        1.12      4.97 o
  -5   6  15        7.49        4.62      3.31 o
  -4   6  15        1.84        2.90      2.81 o
  -3   6  15        5.33        9.15      6.39 o
  -2   6  15        3.43        3.54      2.84 o
  -1   6  15       78.47       92.69      7.88 o
   0   6  15        8.09        8.41      3.37 o
   1   6  15       18.89       21.21      5.72 o
   2   6  15        7.32        9.09      5.33 o
  -6   7  15        1.37        0.62      2.64 o
  -5   7  15       30.24       29.09      3.98 o
  -4   7  15        1.04        3.07      2.82 o
  -3   7  15        0.23        3.76      2.93 o
  -2   7  15       70.20       84.40      5.91 o
  -1   7  15        4.27        7.49      3.40 o
   0   7  15        0.21       -1.61      3.04 o
   1   7  15        9.31       14.80      4.22 o
  -6   8  15        1.58        4.83      4.34 o
  -5   8  15        2.30        1.26      2.69 o
  -4   8  15        0.00       -2.64      3.93 o
  -3   8  15       25.37       27.90      3.92 o
  -2   8  15        0.62       -2.55      2.55 o
  -1   8  15       32.16       29.93      4.75 o
   0   8  15      105.31      125.44      7.07 o
   1   8  15       11.36       17.33      3.99 o
  -5   9  15        0.54        2.22      2.69 o
  -4   9  15        2.76        2.90      2.94 o
  -3   9  15        1.39        7.04      3.20 o
  -2   9  15       20.91       24.56      4.05 o
  -1   9  15        1.06        4.10      3.13 o
   0   9  15       19.07       18.16      3.91 o
   1   9  15       26.13       33.83      4.77 o
  -5  10  15        7.40       14.60      5.29 o
  -4  10  15       10.11       12.53      5.65 o
  -3  10  15        0.04       -1.75      2.88 o
  -2  10  15        0.15       -0.73      2.83 o
  -1  10  15        0.66       -0.13      2.77 o
   0  10  15       23.70       21.15      4.06 o
   1  10  15       50.47       67.97      7.00 o
  -5  11  15        6.50        4.50      4.94 o
  -4  11  15        1.24        4.53      4.55 o
  -3  11  15       14.46       17.66      3.72 o
  -2  11  15        3.36       -2.66      2.83 o
  -1  11  15        9.92       15.39      5.00 o
   0  11  15       10.22        6.54      4.94 o
  -4  12  15        9.84       16.47      3.57 o
  -3  12  15       16.69       26.15      4.02 o
  -2  12  15        0.34        0.22      2.99 o
  -1  12  15       10.75        7.53      5.06 o
   0  12  15       16.85       22.97      4.21 o
  -4  13  15       19.99       35.32      6.85 o
  -3  13  15        2.80        2.76      3.09 o
  -2  13  15        0.15       -1.27      2.99 o
  -1  13  15        4.39        8.56      4.98 o
  -3  14  15       12.61       17.22      6.05 o
  -2  14  15       26.45       38.36      6.31 o
  -4   0  16       19.91       34.72      5.97 o
  -2   0  16        1.66       -2.51      3.79 o
   0   0  16       90.30      101.97      9.61 o
  -5   1  16        7.15        6.57      3.12 o
  -4   1  16        0.20       -2.40      2.40 o
  -3   1  16        0.77        2.74      2.92 o
  -2   1  16       26.44       28.22      4.32 o
  -1   1  16       38.34       46.99      5.00 o
   0   1  16        7.70        7.86      5.04 o
  -5   2  16       12.81       12.20      3.49 o
  -4   2  16        4.78        4.87      3.10 o
  -3   2  16        9.32       15.39      3.68 o
  -2   2  16        8.64       12.39      4.91 o
  -1   2  16      105.66      113.44      6.89 o
   0   2  16        5.42        9.24      5.00 o
  -5   3  16        2.38        3.29      4.48 o
  -4   3  16        0.48        4.88      3.15 o
  -3   3  16       11.55       13.84      5.94 o
  -2   3  16       19.94       31.40      4.47 o
  -1   3  16        4.69        2.36      3.30 o
   0   3  16       22.75       28.24      6.25 o
  -4   4  16        0.24        2.31      2.97 o
  -3   4  16       19.08       28.69      4.30 o
  -2   4  16        2.59        1.92      4.24 o
  -1   4  16       38.14       43.08      4.96 o
   0   4  16      125.34      140.70     11.42 o
  -4   5  16       10.60       14.75      3.50 o
  -3   5  16       33.26       43.89      4.65 o
  -2   5  16       13.78       23.70      4.16 o
  -1   5  16       10.25       12.92      3.84 o
   0   5  16       92.36      125.46     10.53 o
  -4   6  16        0.48        0.39      4.00 o
  -3   6  16        0.41        6.07      5.30 o
  -2   6  16        3.90        4.84      7.11 o
  -1   6  16       53.02       61.56      5.72 o
  -4   7  16        6.45        6.75      5.04 o
  -3   7  16        7.48        7.71      3.52 o
  -2   7  16       69.80       73.95      5.87 o
  -1   7  16        0.50        3.94      3.27 o
  -4   8  16        0.20       -3.76      4.44 o
  -3   8  16        9.14        6.02      3.31 o
  -2   8  16       10.76       16.06      3.92 o
  -1   8  16       20.20       25.45      6.23 o
  -3   9  16        8.03        6.42      3.52 o
  -2   9  16       24.34       26.48      4.26 o
 
